# Supplementary material for: A photo-triggered self-accelerated nanoplatform for multifunctional image-guided combination cancer immunotherapy
Source: Nat Commun. 2023 Aug 25;14:5216. doi: 10.1038/s41467-023-40996-2 (PMC10457322; doi:10.1038/s41467-023-40996-2)
Supplement: Supplementary file 4 — Source Data [file 41467_2023_40996_MOESM4_ESM.xlsx]

## Sheet: fig 2c
	Water fractions
Wavelength (nm)	0	0.1	0.2	0.3	0.4	0.5	0.6	0.7	0.8	0.9
650	-3.96305	-2.00411	-1.35788	-0.66304	-1.11759	-1.07826	-0.46667	0.57477	2.6727	2.99402
651	-3.37176	-1.68977	-1.11445	-0.45814	-0.92676	-0.91491	-0.31206	0.81215	2.87741	3.2682
652	-2.77405	-1.37238	-0.86802	-0.25101	-0.73408	-0.74976	-0.15544	1.05326	3.08686	3.54852
653	-2.16969	-1.05179	-0.61847	-0.04158	-0.53946	-0.58275	0.00325	1.29825	3.30124	3.83518
654	-1.5585	-0.7279	-0.36569	0.17026	-0.34285	-0.41382	0.16402	1.54721	3.52069	4.12835
655	-0.94033	-0.40064	-0.10961	0.38456	-0.14417	-0.24293	0.3269	1.80021	3.74534	4.42812
656	-0.31512	-0.06994	0.14983	0.60136	0.05661	-0.07006	0.4919	2.05728	3.97528	4.73457
657	0.31719	0.26427	0.41265	0.82072	0.25954	0.10481	0.65903	2.31843	4.21057	5.04772
658	0.95658	0.60202	0.67886	1.04265	0.46464	0.2817	0.82827	2.58363	4.4512	5.36757
659	1.60305	0.94337	0.94844	1.26719	0.67194	0.46062	0.99961	2.85287	4.69714	5.69407
660	2.25653	1.28831	1.2214	1.49436	0.88145	0.6416	1.17299	3.1261	4.94831	6.02715
661	2.91698	1.63683	1.4977	1.72415	1.09316	0.82464	1.34838	3.40328	5.20461	6.3667
662	3.58432	1.98892	1.77731	1.95657	1.30703	1.00971	1.52572	3.68436	5.46593	6.71261
663	4.25846	2.34453	2.06015	2.19157	1.52302	1.19677	1.70496	3.96929	5.73212	7.06473
664	4.93931	2.70363	2.34617	2.42913	1.74108	1.3858	1.88602	4.25804	6.00304	7.42291
665	5.62673	3.06616	2.6353	2.66921	1.9612	1.57675	2.06885	4.55054	6.27851	7.78699
666	6.32061	3.43207	2.92746	2.91177	2.1833	1.76957	2.2534	4.84674	6.55837	8.15678
667	7.02079	3.80127	3.22255	3.15678	2.40734	1.96419	2.4396	5.14655	6.84243	8.53212
668	7.7271	4.17368	3.52046	3.40416	2.63327	2.16056	2.62738	5.44991	7.13048	8.9128
669	8.43936	4.54917	3.82105	3.65384	2.86101	2.3586	2.8167	5.75672	7.42232	9.2986
670	9.15732	4.92759	4.12415	3.9057	3.09045	2.55823	3.00746	6.06687	7.71767	9.68925
671	9.88073	5.30873	4.42956	4.1596	3.32148	2.75933	3.1996	6.38021	8.01621	10.0844
672	10.6093	5.69236	4.73706	4.41538	3.55395	2.96177	3.39307	6.6966	8.31762	10.4839
673	11.3428	6.07825	5.04645	4.67286	3.78771	3.16543	3.58784	7.01597	8.62167	10.8872
674	12.0815	6.46634	5.35771	4.93199	4.02272	3.37028	3.78408	7.33849	8.92841	11.2948
675	12.8269	6.85716	5.67143	5.19313	4.25924	3.57664	3.98241	7.66512	9.23889	11.7081
676	13.5839	7.25277	5.98969	5.45772	4.4985	3.78571	4.18451	7.9988	9.55658	12.1318
677	14.364	7.65838	6.31772	5.72938	4.74363	4.00048	4.39407	8.34631	9.88995	12.5769
678	15.1855	8.08281	6.66437	6.01415	5.00004	4.22604	4.61679	8.71859	10.2532	13.0615
679	16.3472	8.68216	7.16579	6.42138	5.36148	4.54452	4.93361	9.28379	10.8535	13.8438
680	17.5835	9.3198	7.7007	6.85502	5.74583	4.88273	5.27158	9.89093	11.5065	14.691
681	18.898	9.99784	8.27068	7.31662	6.15442	5.24162	5.63163	10.5417	12.2149	15.6061
682	20.2941	10.7185	8.87726	7.80771	6.58862	5.62221	6.01479	11.238	12.9818	16.5927
683	21.7751	11.4843	9.52193	8.33005	7.04981	6.02558	6.42207	11.9821	13.8098	17.6545
684	23.3448	12.2976	10.2063	8.88588	7.53941	6.45291	6.85448	12.7764	14.7015	18.7954
685	25.0075	13.1608	10.9321	9.47734	8.05888	6.90536	7.31311	13.6238	15.6595	20.0194
686	26.7676	14.0763	11.7013	10.1062	8.60956	7.38406	7.79902	14.5273	16.6868	21.3304
687	28.6294	15.0465	12.5157	10.7742	9.19269	7.8901	8.31345	15.4901	17.7863	22.7326
688	30.5976	16.074	13.3773	11.4828	9.8093	8.42453	8.85765	16.5153	18.9612	24.2306
689	32.6768	17.1613	14.2881	12.2334	10.4608	8.98858	9.43296	17.6063	20.2151	25.8288
690	34.8719	18.3113	15.2501	13.0276	11.149	9.58375	10.0408	18.7668	21.5519	27.5321
691	37.1882	19.5269	16.2655	13.8673	11.8756	10.2117	10.6829	20.0003	22.9757	29.3457
692	39.6309	20.811	17.3368	14.754	12.6425	10.874	11.3609	21.3104	24.4907	31.2751
693	42.2055	22.1662	18.4661	15.6895	13.4514	11.5722	12.0764	22.7008	26.1016	33.3259
694	44.9175	23.5953	19.6555	16.6755	14.3044	12.308	12.8312	24.1751	27.8132	35.5038
695	47.7725	25.1012	20.9071	17.7137	15.2034	13.083	13.6271	25.7371	29.6304	37.8147
696	50.776	26.6867	22.2235	18.8058	16.1502	13.8985	14.466	27.3904	31.5581	40.2646
697	53.9336	28.3548	23.607	19.954	17.1467	14.756	15.3499	29.139	33.6014	42.8596
698	57.2506	30.1083	25.0601	21.1603	18.195	15.6571	16.2809	30.9867	35.7657	45.606
699	60.7323	31.9503	26.5855	22.4265	19.2968	16.603	17.2612	32.9371	38.0565	48.5099
700	64.3837	33.8837	28.1856	23.7549	20.4539	17.5955	18.2928	34.9937	40.479	51.5781
701	68.2101	35.9119	29.8633	25.1476	21.668	18.6358	19.3776	37.1603	43.0384	54.8171
702	72.2163	38.0377	31.6211	26.6067	22.9409	19.7254	20.5176	39.4403	45.7399	58.2339
703	76.4075	40.2642	33.4617	28.1346	24.2745	20.866	21.7148	41.8377	48.5887	61.8354
704	80.7888	42.5944	35.3878	29.7333	25.6708	22.0592	22.971	44.3562	51.5902	65.6286
705	85.3651	45.031	37.4021	31.4052	27.1316	23.3068	24.2879	46.9998	54.7499	69.6199
706	90.1409	47.5768	39.507	33.1521	28.6587	24.6106	25.6671	49.7722	58.0732	73.8157
707	95.1204	50.2348	41.705	34.9765	30.2538	25.9721	27.1099	52.6773	61.5656	78.2221
708	100.308	53.008	43.9985	36.8806	31.9186	27.3932	28.6179	55.719	65.233	82.8454
709	105.708	55.8998	46.3903	38.8666	33.6551	28.8754	30.1921	58.9015	69.0807	87.692
710	111.324	58.9133	48.8829	40.9368	35.4652	30.4201	31.8341	62.2288	73.1143	92.7685
711	117.161	62.0513	51.4789	43.0934	37.3507	32.029	33.5452	65.705	77.339	98.0813
712	123.221	65.3165	54.1808	45.3381	39.3136	33.7033	35.3268	69.3334	81.7596	103.636
713	129.508	68.7114	56.9907	47.6728	41.3554	35.4447	37.1802	73.1172	86.3805	109.439
714	136.024	72.2384	59.9108	50.0992	43.4777	37.2545	39.1065	77.0595	91.2061	115.495
715	142.771	75.8996	62.943	52.619	45.682	39.1343	41.1074	81.1633	96.2403	121.808
716	149.752	79.6968	66.0891	55.2336	47.9697	41.0856	43.1841	85.4312	101.487	128.385
717	156.969	83.6316	69.3508	57.9445	50.3422	43.1096	45.3379	89.8658	106.949	135.227
718	164.421	87.7054	72.7289	60.753	52.8008	45.2076	47.5698	94.4691	112.63	142.34
719	172.111	91.9194	76.2247	63.6603	55.3466	47.3807	49.8808	99.2428	118.531	149.726
720	180.035	96.2747	79.8391	66.6675	57.9808	49.6296	52.2716	104.188	124.656	157.387
721	188.191	100.772	83.5729	69.7755	60.7044	51.9552	54.7427	109.307	131.004	165.325
722	196.574	105.413	87.4269	72.985	63.5178	54.3581	57.2946	114.599	137.578	173.541
723	205.18	110.197	91.4015	76.2965	66.4215	56.8385	59.9275	120.064	144.378	182.035
724	214.001	115.124	95.4969	79.7102	69.4155	59.3964	62.6414	125.701	151.402	190.805
725	223.034	120.195	99.7131	83.2265	72.4994	62.0319	65.4363	131.51	158.651	199.851
726	232.272	125.408	104.05	86.8453	75.6729	64.745	68.3119	137.489	166.122	209.172
727	241.711	130.764	108.507	90.5669	78.9355	67.5355	71.2678	143.635	173.814	218.764
728	251.345	136.26	113.083	94.3908	82.2866	70.4031	74.3034	149.946	181.724	228.624
729	261.168	141.897	117.776	98.3164	85.7255	73.3472	77.4178	156.419	189.848	238.748
730	271.175	147.67	122.586	102.343	89.2515	76.3672	80.6098	163.05	198.181	249.131
731	281.361	153.579	127.511	106.468	92.8634	79.4623	83.8783	169.834	206.72	259.766
732	291.719	159.621	132.548	110.692	96.5597	82.6317	87.2216	176.769	215.459	270.646
733	302.244	165.793	137.697	115.012	100.339	85.8739	90.6381	183.848	224.392	281.765
734	312.93	172.092	142.953	119.427	104.199	89.1878	94.1256	191.065	233.511	293.112
735	323.769	178.513	148.314	123.932	108.138	92.5716	97.6819	198.416	242.809	304.68
736	334.754	185.052	153.777	128.527	112.154	96.0237	101.304	205.892	252.274	316.457
737	345.878	191.704	159.339	133.208	116.244	99.5423	104.99	213.488	261.897	328.43
738	357.132	198.465	164.995	137.97	120.406	103.126	108.736	221.194	271.662	340.585
739	368.506	205.327	170.742	142.811	124.637	106.772	112.54	229	281.556	352.903
740	379.993	212.287	176.574	147.726	128.935	110.478	116.398	236.895	291.565	365.367
741	391.581	219.336	182.488	152.713	133.295	114.242	120.308	244.868	301.677	377.961
742	403.261	226.469	188.478	157.767	137.715	118.061	124.267	252.907	311.879	390.668
743	415.023	233.68	194.539	162.884	142.193	121.933	128.271	261.003	322.159	403.471
744	426.856	240.959	200.666	168.061	146.724	125.854	132.317	269.144	332.505	416.355
745	438.747	248.298	206.855	173.293	151.305	129.822	136.403	277.32	342.906	429.306
746	450.685	255.686	213.098	178.576	155.933	133.834	140.525	285.524	353.353	442.309
747	462.659	263.116	219.392	183.905	160.604	137.887	144.679	293.746	363.835	455.352
748	474.655	270.576	225.731	189.277	165.314	141.977	148.863	301.978	374.344	468.422
749	486.662	278.059	232.108	194.687	170.059	146.102	153.074	310.214	384.869	481.508
750	498.669	285.555	238.52	200.13	174.835	150.259	157.306	318.445	395.403	494.596
751	510.664	293.058	244.961	205.603	179.638	154.443	161.559	326.666	405.936	507.677
752	522.638	300.559	251.426	211.1	184.464	158.653	165.826	334.87	416.46	520.741
753	534.582	308.053	257.911	216.619	189.31	162.885	170.106	343.053	426.969	533.778
754	546.486	315.534	264.41	222.155	194.172	167.135	174.395	351.208	437.454	546.779
755	558.342	322.996	270.918	227.703	199.046	171.402	178.69	359.331	447.907	559.736
756	570.141	330.435	277.429	233.26	203.93	175.681	182.988	367.415	458.322	572.638
757	581.874	337.844	283.933	238.822	208.819	179.969	187.286	375.456	468.688	585.478
758	593.531	345.22	290.423	244.382	213.71	184.263	191.58	383.447	478.998	598.245
759	605.104	352.557	296.889	249.938	218.598	188.559	195.867	391.38	489.24	610.927
760	616.582	359.849	303.32	255.482	223.479	192.853	200.141	399.25	499.405	623.513
761	627.953	367.091	309.707	261.01	228.348	197.139	204.4	407.046	509.481	635.989
762	639.206	374.274	316.041	266.515	233.201	201.414	208.638	414.761	519.455	648.341
763	650.327	381.392	322.312	271.991	238.031	205.673	212.851	422.384	529.313	660.553
764	661.301	388.435	328.51	277.43	242.833	209.91	217.034	429.905	539.043	672.61
765	672.112	395.396	334.626	282.827	247.602	214.119	221.183	437.314	548.63	684.493
766	682.746	402.266	340.652	288.174	252.332	218.296	225.29	444.6	558.062	696.189
767	693.185	409.034	346.582	293.463	257.017	222.436	229.353	451.753	567.326	707.682
768	703.414	415.694	352.407	298.688	261.653	226.532	233.364	458.765	576.411	718.957
769	713.415	422.235	358.122	303.842	266.232	230.58	237.32	465.628	585.306	730.003
770	723.174	428.649	363.722	308.919	270.751	234.576	241.215	472.333	594.001	740.807
771	732.677	434.93	369.202	313.913	275.204	238.513	245.045	478.875	602.488	751.36
772	741.909	441.07	374.557	318.818	279.586	242.388	248.806	485.249	610.76	761.652
773	750.861	447.064	379.786	323.631	283.894	246.198	252.494	491.45	618.811	771.676
774	759.522	452.908	384.885	328.346	288.122	249.939	256.106	497.474	626.635	781.427
775	767.888	458.597	389.852	332.962	292.269	253.608	259.64	503.321	634.231	790.9
776	775.953	464.129	394.685	337.473	296.331	257.202	263.093	508.988	641.595	800.09
777	783.713	469.502	399.384	341.879	300.304	260.721	266.463	514.474	648.726	808.997
778	791.167	474.715	403.945	346.175	304.187	264.161	269.748	519.779	655.623	817.617
779	798.312	479.767	408.369	350.361	307.976	267.522	272.946	524.903	662.284	825.949
780	805.147	484.659	412.654	354.434	311.67	270.803	276.055	529.843	668.707	833.991
781	811.67	489.389	416.799	358.39	315.267	274.001	279.075	534.601	674.892	841.742
782	817.882	493.959	420.802	362.229	318.763	277.116	282.003	539.173	680.835	849.199
783	823.781	498.37	424.661	365.947	322.157	280.145	284.837	543.559	686.535	856.359
784	829.369	502.621	428.377	369.544	325.448	283.089	287.577	547.756	691.987	863.221
785	834.643	506.712	431.946	373.018	328.634	285.944	290.221	551.762	697.188	869.779
786	839.606	510.643	435.37	376.366	331.713	288.709	292.767	555.574	702.133	876.029
787	844.256	514.414	438.646	379.587	334.684	291.384	295.214	559.19	706.82	881.964
788	848.595	518.025	441.776	382.68	337.545	293.966	297.563	562.605	711.244	887.581
789	852.626	521.474	444.76	385.641	340.296	296.455	299.812	565.819	715.404	892.874
790	856.354	524.763	447.6	388.468	342.936	298.851	301.963	568.83	719.302	897.844
791	859.79	527.896	450.302	391.162	345.469	301.156	304.018	571.642	722.945	902.497
792	862.951	530.879	452.875	393.724	347.899	303.376	305.981	574.264	726.346	906.848
793	865.856	533.721	455.332	396.161	350.233	305.517	307.86	576.709	729.524	910.919
794	868.534	536.434	457.686	398.48	352.481	307.586	309.663	578.996	732.499	914.736
795	871.013	539.032	459.956	400.691	354.654	309.593	311.399	581.144	735.295	918.329
796	873.321	541.528	462.156	402.806	356.762	311.548	313.078	583.173	737.937	921.726
797	875.483	543.935	464.301	404.835	358.814	313.458	314.709	585.1	740.446	924.953
798	877.523	546.263	466.405	406.789	360.821	315.33	316.299	586.942	742.843	928.035
799	879.46	548.524	468.478	408.675	362.788	317.172	317.855	588.712	745.145	930.992
800	881.308	550.727	470.529	410.502	364.721	318.985	319.381	590.42	747.365	933.84
801	883.08	552.876	472.561	412.276	366.623	320.774	320.881	592.074	749.513	936.592
802	884.779	554.977	474.578	414	368.497	322.541	322.356	593.678	751.595	939.255
803	886.411	557.029	476.579	415.679	370.343	324.284	323.807	595.233	753.613	941.833
804	887.975	559.034	478.562	417.313	372.158	326.003	325.233	596.739	755.567	944.327
805	889.466	560.988	480.519	418.902	373.942	327.696	326.632	598.192	757.454	946.734
806	890.879	562.888	482.443	420.445	375.688	329.359	328	599.588	759.267	949.047
807	892.205	564.728	484.326	421.938	377.394	330.988	329.334	600.92	760.999	951.255
808	893.434	566.502	486.157	423.377	379.051	332.579	330.63	602.18	762.638	953.347
809	894.556	568.202	487.925	424.759	380.652	334.125	331.882	603.359	764.173	955.309
810	895.557	569.82	489.622	426.077	382.187	335.621	333.085	604.448	765.595	957.129
811	896.428	571.348	491.24	427.328	383.647	337.061	334.234	605.438	766.891	958.791
812	897.155	572.779	492.77	428.506	385.025	338.439	335.324	606.319	768.051	960.282
813	897.729	574.104	494.205	429.605	386.312	339.75	336.35	607.083	769.063	961.588
814	898.139	575.317	495.54	430.62	387.503	340.99	337.308	607.724	769.919	962.698
815	898.377	576.412	496.768	431.548	388.591	342.155	338.195	608.235	770.611	963.602
816	898.437	577.382	497.887	432.383	389.573	343.241	339.009	608.612	771.133	964.292
817	898.313	578.226	498.893	433.124	390.447	344.246	339.745	608.852	771.48	964.762
818	898.003	578.938	499.784	433.767	391.21	345.169	340.404	608.952	771.648	965.006
819	897.503	579.517	500.558	434.311	391.862	346.007	340.983	608.911	771.634	965.02
820	896.81	579.96	501.214	434.756	392.402	346.76	341.482	608.726	771.437	964.802
821	895.921	580.264	501.748	435.1	392.83	347.425	341.898	608.396	771.052	964.347
822	894.829	580.424	502.159	435.341	393.146	348.001	342.23	607.918	770.476	963.649
823	893.53	580.437	502.442	435.479	393.346	348.484	342.475	607.288	769.705	962.703
824	892.013	580.295	502.593	435.509	393.432	348.872	342.629	606.499	768.732	961.499
825	890.269	579.993	502.606	435.428	393.399	349.161	342.689	605.547	767.549	960.03
826	888.286	579.524	502.475	435.233	393.245	349.347	342.651	604.423	766.147	958.284
827	886.052	578.879	502.193	434.919	392.965	349.424	342.509	603.118	764.517	956.25
828	883.554	578.05	501.752	434.482	392.557	349.389	342.259	601.625	762.648	953.916
829	880.779	577.03	501.144	433.916	392.013	349.234	341.895	599.932	760.528	951.268
830	877.712	575.808	500.363	433.216	391.331	348.951	341.412	598.032	758.147	948.294
831	874.341	574.379	499.399	432.377	390.504	348.533	340.806	595.916	755.494	944.981
832	870.653	572.733	498.248	431.393	389.529	347.973	340.07	593.578	752.561	941.319
833	866.64	570.867	496.904	430.261	388.401	347.264	339.203	591.012	749.34	937.298
834	862.293	568.776	495.363	428.976	387.118	346.401	338.198	588.215	745.826	932.913
835	857.61	566.458	493.622	427.534	385.678	345.382	337.054	585.186	742.019	928.162
836	852.591	563.913	491.681	425.935	384.079	344.205	335.767	581.928	737.92	923.044
837	847.241	561.144	489.543	424.178	382.325	342.871	334.338	578.443	733.534	917.567
838	841.569	558.157	487.213	422.265	380.42	341.384	332.767	574.74	728.871	911.741
839	835.591	554.961	484.697	420.198	378.369	339.75	331.058	570.829	723.945	905.585
840	829.327	551.567	482.006	417.984	376.182	337.977	329.217	566.724	718.774	899.117
841	822.801	547.991	479.154	415.629	373.869	336.075	327.253	562.442	713.38	892.366
842	816.041	544.247	476.154	413.144	371.445	334.055	325.174	558.002	707.786	885.36
843	809.076	540.355	473.023	410.541	368.921	331.93	322.993	553.424	702.018	878.132
844	801.933	536.33	469.777	407.832	366.313	329.713	320.72	548.728	696.101	870.712
845	794.638	532.188	466.428	405.029	363.633	327.414	318.366	543.931	690.058	863.127
846	787.212	527.942	462.988	402.141	360.892	325.042	315.939	539.047	683.905	855.401
847	779.67	523.602	459.464	399.176	358.097	322.605	313.448	534.088	677.658	847.553
848	772.025	519.176	455.864	396.14	355.257	320.11	310.898	529.062	671.326	839.599
849	764.287	514.672	452.193	393.038	352.378	317.561	308.294	523.975	664.919	831.55
850	756.466	510.096	448.458	389.875	349.465	314.964	305.643	518.835	658.444	823.42
851	748.575	505.458	444.663	386.659	346.524	312.324	302.95	513.648	651.91	815.223
852	740.624	500.766	440.817	383.395	343.562	309.646	300.221	508.423	645.328	806.973
853	732.626	496.029	436.926	380.091	340.583	306.937	297.462	503.168	638.707	798.685
854	724.596	491.257	432.999	376.753	337.594	304.202	294.679	497.892	632.057	790.372
855	716.547	486.461	429.042	373.389	334.599	301.446	291.88	492.602	625.392	782.051
856	708.493	481.649	425.064	370.006	331.604	298.676	289.07	487.31	618.723	773.736
857	700.45	476.832	421.074	366.612	328.614	295.897	286.257	482.025	612.062	765.441
858	692.432	472.02	417.079	363.215	325.631	293.115	283.445	476.756	605.422	757.183
859	684.452	467.222	413.088	359.821	322.659	290.337	280.642	471.513	598.816	748.974
860	676.523	462.447	409.108	356.437	319.702	287.568	277.851	466.305	592.255	740.827
861	668.658	457.703	405.147	353.07	316.763	284.814	275.078	461.139	585.75	732.755
862	660.867	452.997	401.211	349.727	313.846	282.082	272.329	456.023	579.313	724.768
863	653.16	448.336	397.307	346.411	310.956	279.377	269.606	450.964	572.951	716.876
864	645.545	443.724	393.438	343.128	308.095	276.704	266.914	445.967	566.673	709.087
865	638.031	439.166	389.611	339.881	305.268	274.068	264.257	441.038	560.486	701.408
866	630.621	434.666	385.828	336.672	302.477	271.474	261.637	436.18	554.395	693.845
867	623.32	430.225	382.092	333.505	299.724	268.924	259.057	431.399	548.404	686.403
868	616.13	425.846	378.406	330.381	297.011	266.424	256.52	426.696	542.518	679.087
869	609.055	421.53	374.772	327.3	294.337	263.974	254.028	422.074	536.739	671.9
870	602.095	417.278	371.188	324.265	291.705	261.577	251.584	417.535	531.068	664.846
871	595.25	413.091	367.656	321.274	289.113	259.235	249.188	413.08	525.507	657.926
872	588.519	408.968	364.176	318.33	286.564	256.947	246.842	408.71	520.056	651.143
873	581.904	404.911	360.747	315.432	284.056	254.714	244.548	404.426	514.715	644.498
874	575.401	400.918	357.368	312.58	281.591	252.536	242.308	400.227	509.484	637.992
875	569.011	396.988	354.039	309.774	279.168	250.411	240.121	396.114	504.362	631.625
876	562.731	393.12	350.76	307.013	276.787	248.338	237.99	392.086	499.348	625.396
877	556.558	389.314	347.53	304.298	274.448	246.315	235.913	388.143	494.441	619.303
878	550.491	385.567	344.348	301.628	272.151	244.338	233.891	384.282	489.638	613.345
879	544.526	381.879	341.214	299.002	269.895	242.405	231.923	380.504	484.938	607.518
880	538.661	378.247	338.128	296.419	267.678	240.512	230.007	376.805	480.337	601.819
881	532.892	374.67	335.088	293.878	265.501	238.655	228.141	373.185	475.833	596.244
882	527.216	371.146	332.094	291.378	263.361	236.831	226.321	369.64	471.423	590.787
883	521.631	367.674	329.146	288.918	261.258	235.038	224.544	366.168	467.103	585.444
884	516.133	364.252	326.24	286.496	259.189	233.273	222.805	362.765	462.867	580.209
885	510.719	360.876	323.377	284.111	257.152	231.535	221.101	359.427	458.712	575.073
886	505.385	357.543	320.554	281.76	255.144	229.821	219.426	356.148	454.631	570.03
887	500.125	354.252	317.769	279.441	253.164	228.129	217.775	352.923	450.617	565.07
888	494.936	350.997	315.018	277.152	251.208	226.458	216.145	349.747	446.664	560.184
889	489.812	347.775	312.3	274.89	249.272	224.803	214.532	346.614	442.765	555.363
890	484.746	344.583	309.609	272.651	247.353	223.162	212.933	343.518	438.91	550.595
891	479.734	341.416	306.943	270.433	245.447	221.532	211.343	340.452	435.093	545.871
892	474.768	338.27	304.297	268.23	243.551	219.91	209.76	337.411	431.305	541.18
893	469.844	335.142	301.668	266.04	241.661	218.292	208.181	334.389	427.537	536.511
894	464.954	332.028	299.05	263.858	239.773	216.677	206.602	331.38	423.781	531.855
895	460.094	328.925	296.442	261.681	237.885	215.059	205.02	328.378	420.03	527.202
896	455.258	325.829	293.837	259.505	235.992	213.437	203.432	325.379	416.276	522.544
897	450.442	322.739	291.234	257.327	234.093	211.807	201.835	322.377	412.511	517.873
898	445.643	319.653	288.629	255.146	232.184	210.168	200.228	319.368	408.73	513.183
899	440.859	316.568	286.02	252.959	230.265	208.517	198.608	316.349	404.928	508.469
900	436.089	313.484	283.407	250.765	228.334	206.853	196.974	313.317	401.101	503.726
901	431.333	310.402	280.789	248.564	226.391	205.175	195.326	310.269	397.246	498.95
902	426.592	307.322	278.165	246.354	224.434	203.483	193.664	307.204	393.362	494.14
903	421.869	304.245	275.538	244.137	222.465	201.777	191.987	304.122	389.449	489.295
904	417.167	301.173	272.908	241.913	220.484	200.057	190.298	301.022	385.505	484.413
905	412.489	298.108	270.277	239.683	218.492	198.324	188.595	297.905	381.532	479.495
906	407.838	295.05	267.647	237.446	216.49	196.578	186.879	294.77	377.53	474.543
907	403.217	292.003	265.019	235.206	214.479	194.821	185.153	291.618	373.501	469.555
908	398.629	288.968	262.394	232.961	212.46	193.052	183.415	288.45	369.444	464.534
909	394.076	285.946	259.775	230.714	210.435	191.273	181.667	285.266	365.362	459.481
910	389.561	282.938	257.161	228.464	208.404	189.484	179.908	282.067	361.255	454.395
911	385.083	279.945	254.554	226.212	206.368	187.686	178.139	278.853	357.123	449.277
912	380.644	276.968	251.954	223.958	204.326	185.879	176.361	275.625	352.968	444.129
913	376.242	274.006	249.361	221.702	202.28	184.064	174.572	272.385	348.791	438.951
914	371.877	271.059	246.773	219.445	200.228	182.24	172.773	269.132	344.592	433.743
915	367.548	268.126	244.192	217.186	198.171	180.407	170.965	265.867	340.374	428.507
916	363.253	265.207	241.615	214.925	196.108	178.567	169.147	262.591	336.137	423.244
917	358.988	262.301	239.041	212.661	194.041	176.718	167.318	259.307	331.883	417.955
918	354.754	259.406	236.47	210.393	191.967	174.86	165.48	256.013	327.613	412.643
919	350.547	256.523	233.9	208.122	189.889	172.995	163.632	252.713	323.33	407.31
920	346.365	253.649	231.331	205.847	187.804	171.121	161.774	249.407	319.035	401.957
921	342.207	250.784	228.762	203.569	185.715	169.238	159.908	246.095	314.729	396.587
922	338.071	247.927	226.192	201.286	183.62	167.348	158.033	242.78	310.414	391.202
923	333.956	245.076	223.62	198.998	181.52	165.449	156.149	239.462	306.092	385.804
924	329.861	242.23	221.048	196.707	179.416	163.543	154.258	236.142	301.763	380.396
925	325.786	239.388	218.474	194.411	177.306	161.63	152.359	232.821	297.43	374.979
926	321.73	236.55	215.899	192.112	175.192	159.71	150.454	229.499	293.093	369.555
927	317.693	233.716	213.323	189.809	173.074	157.783	148.542	226.177	288.755	364.127
928	313.676	230.885	210.748	187.503	170.952	155.85	146.624	222.856	284.416	358.696
929	309.678	228.06	208.174	185.194	168.826	153.911	144.702	219.536	280.078	353.264
930	305.701	225.239	205.601	182.884	166.697	151.966	142.775	216.218	275.742	347.834
931	301.746	222.425	203.031	180.573	164.566	150.017	140.845	212.904	271.411	342.408
932	297.816	219.619	200.466	178.262	162.434	148.064	138.912	209.594	267.085	336.987
933	293.911	216.822	197.907	175.954	160.302	146.108	136.977	206.29	262.768	331.576
934	290.033	214.037	195.355	173.649	158.172	144.151	135.042	202.994	258.461	326.177
935	286.185	211.266	192.813	171.35	156.044	142.192	133.107	199.709	254.167	320.793
936	282.369	208.51	190.283	169.058	153.922	140.236	131.175	196.436	249.89	315.428
937	278.585	205.772	187.766	166.776	151.805	138.282	129.247	193.179	245.632	310.086
938	274.835	203.052	185.264	164.504	149.698	136.332	127.323	189.94	241.397	304.771
939	271.121	200.354	182.779	162.244	147.6	134.389	125.407	186.721	237.189	299.486
940	267.444	197.678	180.313	159.999	145.514	132.453	123.5	183.525	233.011	294.236
941	263.806	195.027	177.865	157.77	143.443	130.527	121.603	180.356	228.866	289.024
942	260.207	192.401	175.439	155.558	141.387	128.613	119.718	177.215	224.758	283.857
943	256.649	189.801	173.034	153.365	139.348	126.71	117.846	174.105	220.691	278.737
944	253.133	187.229	170.653	151.192	137.328	124.822	115.99	171.029	216.666	273.669
945	249.659	184.686	168.297	149.04	135.327	122.95	114.15	167.987	212.687	268.657
946	246.227	182.173	165.966	146.911	133.347	121.094	112.328	164.983	208.756	263.705
947	242.839	179.689	163.661	144.806	131.389	119.256	110.525	162.017	204.875	258.816
948	239.495	177.235	161.383	142.725	129.454	117.438	108.742	159.092	201.048	253.994
949	236.195	174.812	159.133	140.669	127.541	115.639	106.98	156.208	197.274	249.24
950	232.939	172.42	156.911	138.639	125.652	113.861	105.241	153.367	193.558	244.559
951	229.726	170.058	154.718	136.636	123.787	112.105	103.525	150.57	189.899	239.951
952	226.557	167.728	152.554	134.659	121.946	110.372	101.832	147.817	186.3	235.421
953	223.431	165.429	150.42	132.709	120.129	108.662	100.165	145.109	182.762	230.969
954	220.347	163.161	148.315	130.787	118.338	106.977	98.5224	142.447	179.287	226.598
955	217.305	160.924	146.24	128.891	116.571	105.316	96.9058	139.833	175.876	222.31
956	214.304	158.717	144.195	127.023	114.831	103.68	95.3156	137.265	172.53	218.106
957	211.342	156.54	142.179	125.182	113.116	102.069	93.7525	134.746	169.251	213.987
958	208.42	154.394	140.192	123.368	111.427	100.486	92.2171	132.276	166.039	209.954
959	205.537	152.276	138.233	121.581	109.765	98.9285	90.71	129.856	162.895	206.01
960	202.691	150.189	136.304	119.822	108.129	97.3991	89.2317	127.486	159.822	202.156
961	199.882	148.13	134.403	118.091	106.522	95.8978	87.7829	125.169	156.82	198.391
962	197.109	146.1	132.53	116.387	104.942	94.4253	86.3643	122.904	153.891	194.718
963	194.372	144.099	130.685	114.711	103.39	92.9821	84.9764	120.693	151.035	191.138
964	191.67	142.126	128.869	113.064	101.867	91.5688	83.6197	118.537	148.255	187.651
965	189.002	140.181	127.081	111.445	100.373	90.1858	82.295	116.436	145.551	184.26
966	186.369	138.264	125.321	109.855	98.9083	88.8336	81.0024	114.392	142.924	180.965
967	183.769	136.375	123.59	108.294	97.473	87.5124	79.7423	112.405	140.375	177.767
968	181.202	134.513	121.886	106.762	96.0673	86.2223	78.5148	110.474	137.905	174.666
969	178.668	132.678	120.212	105.259	94.6908	84.9633	77.3199	108.601	135.514	171.662
970	176.166	130.87	118.564	103.784	93.3435	83.7353	76.1572	106.784	133.2	168.756
971	173.695	129.088	116.945	102.338	92.0249	82.5381	75.0265	105.023	130.963	165.945
972	171.255	127.332	115.352	100.919	90.7344	81.371	73.9271	103.317	128.802	163.227
973	168.845	125.6	113.787	99.5275	89.4714	80.2336	72.8583	101.664	126.715	160.601
974	166.464	123.893	112.246	98.1626	88.2351	79.1251	71.8191	100.063	124.699	158.065
975	164.111	122.21	110.731	96.8237	87.0249	78.0444	70.8087	98.5117	122.753	155.613
976	161.787	120.551	109.241	95.5102	85.8399	76.9908	69.826	97.0088	120.874	153.244
977	159.491	118.914	107.774	94.2215	84.6796	75.963	68.87	95.552	119.058	150.954
978	157.222	117.3	106.331	92.9571	83.5431	74.96	67.9397	94.1393	117.303	148.739
979	154.98	115.708	104.91	91.7163	82.4299	73.9808	67.0341	92.7685	115.606	146.594
980	152.765	114.139	103.512	90.4984	81.3393	73.0243	66.1521	91.4376	113.964	144.517
981	150.577	112.591	102.135	89.3029	80.2707	72.0896	65.2925	90.1444	112.373	142.504
982	148.416	111.065	100.78	88.1293	79.2232	71.1757	64.4543	88.8871	110.83	140.549
983	146.281	109.56	99.4459	86.9769	78.1964	70.2817	63.6366	87.664	109.333	138.651
984	144.173	108.077	98.1324	85.8453	77.1895	69.4068	62.8385	86.4734	107.879	136.806
985	142.091	106.615	96.8392	84.7341	76.2021	68.5502	62.0592	85.3138	106.465	135.01
986	140.037	105.173	95.566	83.6428	75.2335	67.7112	61.2979	84.1837	105.089	133.261
987	138.009	103.753	94.3126	82.5708	74.2835	66.8892	60.5538	83.0818	103.749	131.556
988	136.009	102.353	93.0786	81.5178	73.3515	66.0838	59.8265	82.0069	102.444	129.893
989	134.035	100.974	91.8639	80.4833	72.4371	65.2943	59.1151	80.9581	101.171	128.27
990	132.089	99.6157	90.6681	79.467	71.54	64.5203	58.419	79.9343	99.9298	126.684
991	130.169	98.2774	89.4909	78.4683	70.6597	63.7613	57.7378	78.9345	98.7175	125.135
992	128.278	96.9593	88.3323	77.4869	69.7958	63.0168	57.0709	77.9578	97.5335	123.621
993	126.414	95.6611	87.1921	76.5224	68.9481	62.2864	56.4177	77.0033	96.3764	122.139
994	124.577	94.3826	86.07	75.5743	68.1163	61.5697	55.7777	76.07	95.245	120.69
995	122.769	93.1238	84.966	74.6423	67.2999	60.8661	55.1503	75.1569	94.1384	119.272
996	120.988	91.8842	83.8796	73.726	66.4985	60.1754	54.5352	74.2631	93.0554	117.883
997	119.234	90.6636	82.8108	72.8249	65.7117	59.4969	53.9319	73.3877	91.9949	116.522
998	117.508	89.4618	81.7591	71.9387	64.9391	58.8305	53.3398	72.5297	90.9559	115.188
999	115.808	88.2783	80.7244	71.067	64.1801	58.1754	52.7586	71.6883	89.9374	113.879
1000	114.136	87.113	79.7062	70.2097	63.4346	57.5314	52.1878	70.8627	88.9383	112.596
1001	112.49	85.9655	78.7041	69.3662	62.7018	56.898	51.6269	70.0522	87.9577	111.337
1002	110.87	84.8353	77.7176	68.5361	61.9815	56.2748	51.0756	69.2559	86.9945	110.1
1003	109.276	83.722	76.7464	67.719	61.2731	55.6613	50.5334	68.4731	86.0479	108.885
1004	107.708	82.6253	75.79	66.9145	60.5762	55.0572	50	67.7031	85.117	107.692
1005	106.164	81.5447	74.848	66.1219	59.8902	54.4621	49.4748	66.9453	84.201	106.518
1006	104.645	80.4798	73.9198	65.3409	59.2148	53.8756	48.9575	66.1991	83.2991	105.363
1007	103.15	79.4302	73.0052	64.5709	58.5492	53.2973	48.4477	65.4639	82.4105	104.226
1008	101.679	78.3953	72.1037	63.8115	57.8932	52.727	47.9449	64.7392	81.5345	103.106
1009	100.231	77.3749	71.2149	63.0624	57.2462	52.1643	47.4488	64.0245	80.6705	102.002
1010	98.8046	76.3684	70.3386	62.3233	56.6079	51.6089	46.9589	63.3194	79.8177	100.913
1011	97.4008	75.3756	69.4743	61.5936	55.9778	51.0606	46.475	62.6233	78.9756	99.838
1012	96.0182	74.396	68.6218	60.8731	55.3557	50.519	45.9965	61.9359	78.1436	98.7767
1013	94.6566	73.4294	67.7806	60.1613	54.7411	49.9838	45.5233	61.2568	77.3214	97.7282
1014	93.3154	72.4756	66.9506	59.4579	54.1336	49.4547	45.055	60.5856	76.5083	96.6917
1015	91.9941	71.5341	66.1312	58.7626	53.5329	48.9313	44.5913	59.9219	75.704	95.6668
1016	90.6924	70.6049	65.3221	58.075	52.9387	48.4133	44.132	59.2654	74.908	94.6529
1017	89.4099	69.6877	64.5229	57.3949	52.3507	47.9004	43.6769	58.6158	74.1198	93.6494
1018	88.1465	68.7822	63.7334	56.7219	51.7688	47.3922	43.2258	57.9726	73.339	92.6556
1019	86.9019	67.8883	62.9532	56.0559	51.1926	46.8885	42.7784	57.3356	72.5651	91.6709
1020	85.6757	67.0058	62.182	55.3966	50.6219	46.3891	42.3347	56.7043	71.7978	90.6947
1021	84.4676	66.1343	61.4194	54.7439	50.0567	45.8937	41.8944	56.0784	71.0367	89.7264
1022	83.2773	65.2738	60.6654	54.0977	49.4966	45.4021	41.4573	55.4576	70.2814	88.7655
1023	82.1043	64.424	59.9195	53.4577	48.9415	44.9142	41.0235	54.8417	69.5315	87.8116
1024	80.9482	63.5847	59.1817	52.824	48.3914	44.4297	40.5926	54.2303	68.7869	86.8644
1025	79.8087	62.7557	58.4517	52.1963	47.8459	43.9484	40.1646	53.6233	68.0472	85.9235
1026	78.6851	61.9366	57.7293	51.5746	47.3051	43.4702	39.7393	53.0205	67.3123	84.9887
1027	77.5769	61.1273	57.0143	50.9587	46.7686	42.9949	39.3165	52.4218	66.5818	84.0598
1028	76.4836	60.3275	56.3065	50.3484	46.2364	42.5225	38.8963	51.8269	65.8555	83.1366
1029	75.4048	59.5368	55.6057	49.7438	45.7082	42.0528	38.4783	51.2359	65.1333	82.2187
1030	74.3399	58.7549	54.9117	49.1446	45.1837	41.5859	38.0625	50.6485	64.415	81.306
1031	73.2885	57.9816	54.2243	48.5506	44.6628	41.1215	37.6488	50.0646	63.7002	80.3982
1032	72.2501	57.2166	53.5432	47.9617	44.1453	40.6597	37.2371	49.4841	62.989	79.4952
1033	71.2243	56.4594	52.8684	47.3777	43.6309	40.2004	36.8272	48.9067	62.2809	78.5965
1034	70.2108	55.7099	52.1995	46.7984	43.1195	39.7435	36.419	48.3325	61.5759	77.702
1035	69.2091	54.9678	51.5363	46.2235	42.611	39.2889	36.0124	47.7612	60.8736	76.8113
1036	68.2189	54.2329	50.8788	45.653	42.1053	38.8366	35.6073	47.1928	60.174	75.9243
1037	67.2399	53.505	50.2266	45.0866	41.6022	38.3864	35.2037	46.627	59.4768	75.0405
1038	66.2717	52.7838	49.5795	44.5243	41.1018	37.9384	34.8017	46.0639	58.782	74.1599
1039	65.3143	52.0694	48.9375	43.9658	40.604	37.4925	34.4016	45.5032	58.0894	73.2821
1040	64.3672	51.3614	48.3003	43.4112	40.1086	37.0487	34.0036	44.945	57.3988	72.4069
1041	63.4305	50.66	47.6678	42.8604	39.6158	36.6069	33.6082	44.3891	56.7102	71.5344
1042	62.504	49.9649	47.0399	42.3133	39.1253	36.1671	33.2157	43.8356	56.0235	70.6643
1043	61.5876	49.2763	46.4168	41.77	38.6375	35.7292	32.8264	43.2844	55.3386	69.7966
1044	60.6813	48.5939	45.7982	41.2305	38.1522	35.2934	32.4406	42.7355	54.6555	68.9314
1045	59.7851	47.9179	45.1844	40.6949	37.6695	34.86	32.0584	42.1889	53.9743	68.0686
1046	58.899	47.2483	44.5754	40.163	37.1896	34.4293	31.68	41.6446	53.295	67.2083
1047	58.0229	46.585	43.9711	39.6349	36.7125	34.0018	31.3054	41.1027	52.6177	66.3505
1048	57.1569	45.9281	43.3717	39.1105	36.2382	33.5778	30.9347	40.5631	51.9425	65.4954
1049	56.3009	45.2775	42.7772	38.5899	35.767	33.1576	30.5677	40.026	51.2695	64.6431
1050	55.455	44.6334	42.1876	38.0731	35.299	32.7416	30.2044	39.4913	50.5989	63.7937
1051	54.6192	43.9958	41.6029	37.56	34.8346	32.3301	29.8447	38.9592	49.9308	62.9474
1052	53.7936	43.3646	41.023	37.0508	34.3742	31.9232	29.4884	38.4297	49.2653	62.1043
1053	52.978	42.7398	40.4482	36.5454	33.9181	31.521	29.1354	37.9031	48.6026	61.2646
1054	52.1724	42.1215	39.8785	36.0438	33.4667	31.1237	28.7855	37.3793	47.943	60.4285
1055	51.3768	41.5097	39.3138	35.5464	33.0203	30.7311	28.4385	36.8586	47.2866	59.5962
1056	50.591	40.9042	38.7544	35.0535	32.5791	30.3433	28.0944	36.3411	46.6335	58.7681
1057	49.8149	40.3051	38.2003	34.5655	32.1434	29.9602	27.753	35.8271	45.9839	57.9443
1058	49.0485	39.7126	37.6516	34.0828	31.7132	29.5817	27.4142	35.3171	45.338	57.1253
1059	48.2917	39.1264	37.1083	33.606	31.2889	29.2077	27.0779	34.8114	44.6959	56.3113
1060	47.5445	38.5468	36.5705	33.1353	30.8702	28.838	26.7441	34.3107	44.0576	55.5027
1061	46.8069	37.9738	36.0385	32.6711	30.4573	28.4725	26.4127	33.8152	43.4235	54.7
1062	46.079	37.4074	35.5122	32.2137	30.05	28.111	26.0839	33.3254	42.7938	53.9039
1063	45.3607	36.8478	34.992	31.7631	29.6484	27.7535	25.7575	32.8415	42.169	53.1151
1064	44.6522	36.2951	34.4783	31.3195	29.2522	27.3996	25.4338	32.364	41.5495	52.3344
1065	43.9534	35.7494	33.9714	30.883	28.8614	27.0494	25.1127	31.8928	40.9361	51.5624
1066	43.2647	35.211	33.4719	30.4535	28.4759	26.7028	24.7945	31.4282	40.3291	50.7997
1067	42.586	34.6804	32.9803	30.0311	28.0956	26.3597	24.4791	30.9702	39.7292	50.0468
1068	41.9176	34.1579	32.4969	29.6155	27.7204	26.0202	24.1665	30.519	39.1367	49.304
1069	41.2595	33.644	32.0219	29.2068	27.3504	25.6843	23.8567	30.0744	38.5522	48.5717
1070	40.6119	33.1391	31.5557	28.8048	26.9853	25.352	23.5498	29.6365	37.9759	47.8499
1071	39.9748	32.6435	31.0983	28.4094	26.6252	25.0235	23.2455	29.2051	37.408	47.1386
1072	39.3481	32.1575	30.6499	28.0204	26.27	24.6988	22.9438	28.7803	36.8488	46.438
1073	38.732	31.6813	30.2104	27.6376	25.9197	24.3779	22.6446	28.3619	36.2982	45.748
1074	38.1264	31.215	29.7797	27.261	25.5741	24.0607	22.3478	27.9497	35.7563	45.0685
1075	37.5314	30.7586	29.3577	26.8903	25.2334	23.7474	22.0532	27.5438	35.2229	44.3994
1076	36.9468	30.3119	28.9443	26.5255	24.8975	23.4376	21.7606	27.144	34.698	43.7405
1077	36.3726	29.8749	28.5391	26.1666	24.5663	23.1315	21.47	26.7501	34.1814	43.0918
1078	35.8087	29.4473	28.1419	25.8134	24.2398	22.8287	21.1811	26.3621	33.6729	42.4529
1079	35.2548	29.0289	27.7525	25.4658	23.918	22.5291	20.894	25.9798	33.1725	41.8239
1080	34.7109	28.6192	27.3707	25.1238	23.6008	22.2325	20.6084	25.6032	32.68	41.2046
1081	34.1769	28.2181	26.9962	24.7873	23.2881	21.9388	20.3243	25.2322	32.1953	40.5949
1082	33.653	27.8251	26.6287	24.4562	22.9797	21.6477	20.0418	24.8668	31.7182	39.9947
1083	33.1392	27.4399	26.2678	24.1304	22.6755	21.359	19.7608	24.507	31.2487	39.404
1084	32.6358	27.0622	25.9135	23.8098	22.3753	21.0726	19.4815	24.1527	30.7866	38.8227
1085	32.1427	26.6916	25.5654	23.4942	22.0788	20.7882	19.204	23.8039	30.332	38.2508
1086	31.6601	26.3279	25.2233	23.1835	21.786	20.5057	18.9286	23.4606	29.8847	37.6882
1087	31.1879	25.9708	24.8869	22.8775	21.4965	20.2251	18.6556	23.1226	29.4447	37.1349
1088	30.726	25.6201	24.556	22.5759	21.2102	19.9463	18.3853	22.7899	29.0119	36.5907
1089	30.2743	25.2755	24.2306	22.2786	20.9267	19.6693	18.1181	22.4623	28.5862	36.0555
1090	29.8327	24.9368	23.9104	21.9852	20.6458	19.3942	17.8543	22.1396	28.1676	35.5292
1091	29.4008	24.6039	23.5954	21.6954	20.3673	19.1212	17.5941	21.8215	27.7558	35.0113
1092	28.9784	24.2767	23.2854	21.409	20.091	18.8504	17.3377	21.5078	27.3508	34.5016
1093	28.5652	23.955	22.9803	21.1257	19.8168	18.582	17.0849	21.1983	26.9521	33.9998
1094	28.1609	23.6386	22.6797	20.8451	19.5447	18.3164	16.8357	20.8926	26.5596	33.5053
1095	27.765	23.3274	22.3835	20.567	19.2745	18.0538	16.5901	20.5904	26.1731	33.0178
1096	27.3771	23.0212	22.0913	20.2911	19.0062	17.7946	16.3479	20.2914	25.792	32.5367
1097	26.9969	22.7197	21.803	20.0172	18.7399	17.5389	16.1092	19.9953	25.4162	32.0616
1098	26.6239	22.4227	21.5182	19.7451	18.4757	17.287	15.8738	19.7019	25.0452	31.592
1099	26.2578	22.13	21.2365	19.4747	18.2139	17.0388	15.6418	19.411	24.6787	31.1274
1100	25.8983	21.8411	20.9577	19.2058	17.9545	16.7942	15.4129	19.1224	24.3162	30.6673
1101	25.545	21.5559	20.6816	18.9386	17.6979	16.5531	15.1873	18.8359	23.9575	30.2114
1102	25.1975	21.2739	20.4077	18.6731	17.4443	16.3155	14.9648	18.5516	23.6021	29.7593
1103	24.8556	20.9947	20.1359	18.4093	17.1939	16.0812	14.7453	18.2692	23.2499	29.3108
1104	24.5191	20.7181	19.8659	18.1474	16.9466	15.85	14.5287	17.989	22.9006	28.8655
1105	24.1876	20.4435	19.5974	17.8877	16.7025	15.6218	14.3148	17.711	22.5539	28.4234
1106	23.8609	20.1707	19.3302	17.6303	16.4614	15.3963	14.1037	17.4353	22.2097	27.9844
1107	23.5388	19.8993	19.0642	17.3753	16.2231	15.1734	13.8951	17.162	21.8678	27.5484
1108	23.2211	19.629	18.7991	17.123	15.9874	14.953	13.689	16.8912	21.528	27.1153
1109	22.9075	19.3596	18.5347	16.8733	15.7541	14.7347	13.485	16.6232	21.1902	26.6854
1110	22.5978	19.0907	18.2711	16.6259	15.523	14.5184	13.2832	16.3579	20.8545	26.2585
1111	22.2915	18.8224	18.0082	16.3807	15.2939	14.3039	13.0832	16.0953	20.5208	25.8348
1112	21.9885	18.5543	17.7458	16.1374	15.0666	14.0909	12.8849	15.8352	20.1892	25.4143
1113	21.6882	18.2864	17.4842	15.8956	14.8407	13.8794	12.688	15.5773	19.8595	24.997
1114	21.3904	18.0188	17.2234	15.6554	14.6162	13.669	12.4924	15.3214	19.5319	24.5829
1115	21.0946	17.7514	16.9635	15.4163	14.3928	13.4595	12.2978	15.0671	19.2064	24.1716
1116	20.8004	17.4844	16.7045	15.1783	14.1702	13.2508	12.1041	14.8143	18.8828	23.7629
1117	20.5074	17.2179	16.4465	14.9412	13.9483	13.0426	11.9109	14.5626	18.5607	23.3563
1118	20.2152	16.952	16.1893	14.7047	13.7268	12.8349	11.7181	14.3119	18.24	22.9513
1119	19.9233	16.687	15.9327	14.4689	13.5055	12.6274	11.5257	14.062	17.9202	22.5475
1120	19.6314	16.4228	15.6766	14.2335	13.2844	12.42	11.3335	13.8126	17.601	22.1447
1121	19.3392	16.1592	15.4209	13.9986	13.0632	12.2127	11.1413	13.5638	17.2823	21.7425
1122	19.0463	15.8962	15.1655	13.7639	12.842	12.0054	10.9491	13.3152	16.9639	21.3408
1123	18.7525	15.6337	14.9103	13.5295	12.6205	11.7979	10.7568	13.0669	16.6455	20.9395
1124	18.4577	15.3716	14.6554	13.2954	12.399	11.5904	10.5644	12.8188	16.3272	20.5384
1125	18.1619	15.1099	14.4007	13.0615	12.1773	11.3827	10.3718	12.571	16.0089	20.1376
1126	17.865	14.8486	14.1462	12.8278	11.9555	11.1749	10.1791	12.3234	15.6907	19.7372
1127	17.5671	14.5877	13.8922	12.5945	11.7337	10.967	9.98617	12.0761	15.3727	19.3373
1128	17.2685	14.3272	13.6385	12.3615	11.512	10.7591	9.79321	11.8293	15.0549	18.9379
1129	16.9693	14.0673	13.3854	12.1288	11.2904	10.5512	9.60025	11.583	14.7377	18.5394
1130	16.6699	13.808	13.1329	11.8966	11.0692	10.3436	9.40743	11.3375	14.4211	18.1421
1131	16.3707	13.5494	12.8812	11.6649	10.8483	10.1362	9.21486	11.0928	14.1054	17.7461
1132	16.072	13.2916	12.6303	11.4337	10.628	9.9293	9.02269	10.8492	13.7909	17.3519
1133	15.7743	13.0348	12.3803	11.2033	10.4083	9.72291	8.83108	10.6067	13.4779	16.9598
1134	15.4778	12.779	12.1313	10.9736	10.1894	9.51722	8.64014	10.3657	13.1665	16.57
1135	15.1827	12.5243	11.8833	10.7449	9.97141	9.31237	8.45003	10.1261	12.8573	16.183
1136	14.8891	12.2708	11.6365	10.5172	9.75453	9.10852	8.26091	9.88826	12.5503	15.7991
1137	14.5968	12.0185	11.391	10.2905	9.53888	8.9058	8.07294	9.6523	12.246	15.4186
1138	14.3059	11.7675	11.1467	10.0651	9.32458	8.70435	7.88628	9.41842	11.9447	15.0419
1139	14.0162	11.5178	10.9037	9.84094	9.11175	8.50429	7.70107	9.18683	11.6467	14.6692
1140	13.7276	11.2693	10.6622	9.61818	8.90051	8.30573	7.51743	8.9577	11.3522	14.3008
1141	13.4401	11.0222	10.4222	9.39689	8.69097	8.10879	7.3355	8.73123	11.0616	13.9372
1142	13.1536	10.7764	10.1837	9.17717	8.48324	7.91361	7.15539	8.5076	10.775	13.5785
1143	12.868	10.5318	9.94674	8.95911	8.27744	7.72033	6.97722	8.28701	10.4929	13.225
1144	12.5832	10.2885	9.71145	8.74283	8.07368	7.52908	6.80115	8.06968	10.2155	12.8773
1145	12.2992	10.0465	9.47784	8.52845	7.87206	7.34	6.6273	7.85579	9.94293	12.5355
1146	12.0157	9.80582	9.24598	8.31606	7.67265	7.15322	6.45583	7.64555	9.67561	12.2
1147	11.7329	9.56639	9.0159	8.10578	7.47554	6.96887	6.2869	7.43914	9.41374	11.8713
1148	11.4506	9.32827	8.78768	7.89769	7.28084	6.7871	6.12065	7.23676	9.15759	11.5496
1149	11.1688	9.09148	8.56136	7.6919	7.08866	6.60802	5.95721	7.03858	8.90742	11.2352
1150	10.8875	8.8561	8.33703	7.4885	6.89914	6.43176	5.79675	6.84481	8.66347	10.9286
1151	10.6068	8.6222	8.11477	7.28759	6.7124	6.25845	5.63941	6.65563	8.42597	10.63
1152	10.3268	8.38988	7.89469	7.08929	6.52857	6.08822	5.48536	6.4712	8.19511	10.3397
1153	10.0475	8.15926	7.67691	6.89373	6.34777	5.92121	5.33474	6.29167	7.97109	10.058
1154	9.76913	7.93049	7.46158	6.70104	6.17012	5.75758	5.18769	6.11718	7.75407	9.78515
1155	9.49188	7.70377	7.24888	6.51139	5.99578	5.59746	5.04436	5.94783	7.54418	9.52131
1156	9.21602	7.47932	7.039	6.32493	5.82489	5.44101	4.90486	5.78374	7.34152	9.26659
1157	8.94187	7.25738	6.83214	6.14184	5.6576	5.28835	4.76933	5.62499	7.14616	9.02108
1158	8.66982	7.03824	6.62855	5.96229	5.49409	5.13962	4.63785	5.47164	6.95812	8.7848
1159	8.40028	6.82221	6.42847	5.78647	5.33453	4.99495	4.51051	5.32373	6.77739	8.55771
1160	8.13373	6.60962	6.23219	5.61457	5.17906	4.85446	4.38736	5.18128	6.60394	8.33973
1161	7.87066	6.40082	6.04001	5.44679	5.02786	4.71825	4.26844	5.04427	6.4377	8.13073
1162	7.61159	6.19616	5.85221	5.28331	4.88103	4.58643	4.15377	4.91267	6.27856	7.93056
1163	7.35707	5.996	5.66909	5.12434	4.7387	4.45909	4.04337	4.7864	6.12637	7.73904
1164	7.10762	5.80069	5.49095	4.97004	4.60097	4.33629	3.93723	4.66539	5.98094	7.55592
1165	6.86377	5.61056	5.31805	4.8206	4.46793	4.21803	3.83534	4.54952	5.84206	7.38096
1166	6.62602	5.42592	5.15064	4.6762	4.33964	4.10434	3.73766	4.43867	5.70949	7.21384
1167	6.39484	5.24706	4.98893	4.53699	4.21617	3.99521	3.64412	4.33272	5.58298	7.05428
1168	6.17067	5.07423	4.83311	4.40309	4.09755	3.8906	3.55464	4.23151	5.46225	6.90193
1169	5.95394	4.90767	4.68333	4.27459	3.98382	3.79045	3.46913	4.13488	5.34705	6.75648
1170	5.74501	4.74758	4.53968	4.15154	3.87495	3.69471	3.38747	4.04265	5.2371	6.61756
1171	5.54422	4.59411	4.40225	4.03397	3.77094	3.60329	3.30952	3.95466	5.13212	6.48486
1172	5.35186	4.44741	4.27106	3.92192	3.67174	3.51611	3.23516	3.87073	5.03187	6.35804
1173	5.21054	4.34151	4.17694	3.84179	3.59983	3.45277	3.17988	3.8071	4.9535	6.25913
1174	5.08011	4.2434	4.08939	3.767	3.53211	3.39274	3.12698	3.74593	4.87771	6.16332
1175	4.95528	4.14921	4.00507	3.69483	3.46643	3.33429	3.07521	3.68601	4.8033	6.0691
1176	4.83275	4.05657	3.92202	3.62368	3.40153	3.27645	3.02388	3.62663	4.72953	5.9756
1177	4.71107	3.96448	3.83942	3.55291	3.33692	3.21884	2.97274	3.56751	4.65611	5.88251
1178	4.58974	3.87264	3.75702	3.48234	3.27247	3.16139	2.92174	3.50861	4.58296	5.78974
1179	4.46872	3.78104	3.67485	3.41199	3.20821	3.10412	2.8709	3.44993	4.5101	5.69733
1180	4.34807	3.68978	3.59301	3.34193	3.14422	3.04711	2.82029	3.39153	4.43755	5.60532
1181	4.22795	3.59897	3.5116	3.27227	3.08059	2.99043	2.76996	3.33344	4.36535	5.51377
1182	4.10851	3.50875	3.43074	3.20309	3.01738	2.93415	2.71995	3.2757	4.29352	5.42271
1183	3.98989	3.41923	3.35054	3.13448	2.95467	2.87832	2.6703	3.21835	4.2221	5.33217
1184	3.87223	3.33051	3.27108	3.06651	2.89252	2.82298	2.62105	3.1614	4.15109	5.24219
1185	3.75568	3.2427	3.19245	2.99923	2.83098	2.76818	2.57221	3.10489	4.08052	5.15278
1186	3.64036	3.15589	3.11473	2.93272	2.7701	2.71395	2.52383	3.04882	4.01039	5.06396
1187	3.52637	3.07016	3.03799	2.86702	2.70991	2.66032	2.47591	2.99321	3.94072	4.97573
1188	3.41385	2.98559	2.9623	2.80219	2.65045	2.60733	2.42847	2.93808	3.87151	4.88811
1189	3.30288	2.90225	2.8877	2.73826	2.59176	2.55499	2.38152	2.88343	3.80278	4.80111
1190	3.19356	2.8202	2.81424	2.67527	2.53385	2.50331	2.33508	2.82926	3.73452	4.71474
1191	3.08597	2.73949	2.74197	2.61326	2.47676	2.45231	2.28915	2.7756	3.66674	4.62899
1192	2.98019	2.66016	2.67092	2.55224	2.42049	2.402	2.24374	2.72243	3.59945	4.54386
1193	2.87627	2.58227	2.60112	2.49225	2.36506	2.35239	2.19884	2.66976	3.53264	4.45937
1194	2.77427	2.50582	2.53258	2.4333	2.31048	2.30348	2.15446	2.61759	3.46632	4.37549
1195	2.6742	2.43083	2.46532	2.37538	2.25675	2.25525	2.11059	2.56592	3.40048	4.29223
1196	2.57608	2.35731	2.39932	2.31849	2.20385	2.20771	2.06723	2.51474	3.33512	4.20957
1197	2.47992	2.28525	2.33459	2.26262	2.15178	2.16084	2.02435	2.46403	3.27023	4.1275
1198	2.38568	2.21462	2.27108	2.20776	2.10053	2.11464	1.98195	2.41379	3.2058	4.04601
1199	2.29333	2.14539	2.20879	2.15387	2.05005	2.06906	1.94001	2.36401	3.14182	3.96508
1200	2.20281	2.0775	2.14765	2.10091	2.00034	2.0241	1.89852	2.31466	3.07827	3.88468

## Sheet: fig 2d
	I/I0
Water fraction (%)	TPE-TT	MTPE-TT
0	1	1
10	0.477	0.64588
20	0.31857	0.56013
30	0.17888	0.48552
40	0.17547	0.43764
50	0.1431	0.38864
60	0.10903	0.38196
70	0.01874	0.67817
80	0.08177	0.85969
90	0.08859	1.07461

## Sheet: Fig 2e
	Absorption
Wavelength (nm)	TNPs	MNPs
500	0.14695	0.15782
502	0.15462	0.16996
504	0.16237	0.18217
506	0.17021	0.19446
508	0.17814	0.20682
510	0.18615	0.21927
512	0.19425	0.23178
514	0.20242	0.24436
516	0.21067	0.25701
518	0.21897	0.26971
520	0.22734	0.28247
522	0.23575	0.29527
524	0.2442	0.30811
526	0.25271	0.32099
528	0.26132	0.33397
530	0.27033	0.3473
532	0.28137	0.36228
534	0.29304	0.37773
536	0.30534	0.39364
538	0.31828	0.41
540	0.33184	0.42677
542	0.34599	0.44395
544	0.36071	0.46151
546	0.37596	0.4794
548	0.39172	0.4976
550	0.40796	0.51608
552	0.42465	0.53478
554	0.44175	0.55366
556	0.45924	0.57268
558	0.47706	0.59181
560	0.49521	0.611
562	0.51367	0.63025
564	0.53241	0.64951
566	0.55143	0.66875
568	0.57066	0.68793
570	0.59009	0.70702
572	0.60965	0.72596
574	0.62928	0.74472
576	0.64894	0.76322
578	0.66857	0.78143
580	0.68813	0.79927
582	0.70758	0.81671
584	0.72689	0.83369
586	0.74601	0.85016
588	0.76489	0.86607
590	0.78347	0.88136
592	0.8017	0.89599
594	0.81951	0.90991
596	0.83684	0.92306
598	0.85362	0.93537
600	0.86979	0.94679
602	0.88528	0.95725
604	0.90003	0.96668
606	0.91397	0.97502
608	0.92703	0.98223
610	0.93914	0.98826
612	0.95024	0.99308
614	0.96029	0.99665
616	0.96926	0.99896
618	0.9771	1
620	0.98379	0.99977
622	0.98932	0.99827
624	0.9937	0.99552
626	0.99692	0.99153
628	0.99901	0.98632
630	1	0.97992
632	0.99991	0.97235
634	0.99876	0.96365
636	0.99654	0.95384
638	0.99324	0.94294
640	0.98887	0.93098
642	0.98344	0.918
644	0.97695	0.90405
646	0.96945	0.88919
648	0.96096	0.87346
650	0.95151	0.85688
652	0.94112	0.83951
654	0.92979	0.82136
656	0.91753	0.80248
658	0.90433	0.78288
660	0.89019	0.76258
662	0.8751	0.74163
664	0.85907	0.72005
666	0.84211	0.69789
668	0.82428	0.67521
670	0.8056	0.65209
672	0.78612	0.62858
674	0.76592	0.60478
676	0.74506	0.58075
678	0.72359	0.55657
680	0.7016	0.53232
682	0.67914	0.50807
684	0.65629	0.4839
686	0.63312	0.45988
688	0.60972	0.43607
690	0.58618	0.41255
692	0.56257	0.38939
694	0.539	0.3667
696	0.51554	0.34455
698	0.49225	0.32301
700	0.4692	0.30216
702	0.44645	0.28202
704	0.42402	0.26263
706	0.40197	0.24402
708	0.38033	0.22622
710	0.35914	0.20922
712	0.33844	0.19304
714	0.31829	0.17771
716	0.29872	0.16322
718	0.27977	0.14961
720	0.26149	0.13686
722	0.24391	0.12497
724	0.22707	0.11393
726	0.21097	0.10372
728	0.19562	0.09429
730	0.18102	0.0856
732	0.16715	0.07762
734	0.15402	0.07029
736	0.14164	0.06358
738	0.13001	0.05744
740	0.11911	0.05185
742	0.10895	0.04678
744	0.0995	0.04218
746	0.09073	0.03806
748	0.08261	0.03437
750	0.07512	0.0311
752	0.06822	0.02819
754	0.06187	0.02559
756	0.05603	0.02326
758	0.05066	0.02117
760	0.04574	0.01929
762	0.04124	0.01758
764	0.03716	0.01604
766	0.03345	0.01464
768	0.0301	0.01339
770	0.02708	0.01227
772	0.02433	0.01129
774	0.02183	0.01043
776	0.01954	0.00968
778	0.01743	0.00903
780	0.01547	0.00846
782	0.01365	0.00796
784	0.01197	0.00753
786	0.01044	0.00714
788	0.00907	0.00681
790	0.00785	0.00651
792	0.00677	0.00624
794	0.00581	0.00598
796	0.00496	0.00574
798	0.00421	0.00553
800	0.00353	0.00533

## Sheet: Fig 2f
	PL intensity
Wavelength (nm)	TNPs	MNPs
650	0.01167	0.02541
651	0.01234	0.02692
652	0.01312	0.02852
653	0.01408	0.03021
654	0.01495	0.03201
655	0.01587	0.03392
656	0.01671	0.03594
657	0.0175	0.03808
658	0.01819	0.04034
659	0.01908	0.04274
660	0.01978	0.04527
661	0.02059	0.04794
662	0.02146	0.05075
663	0.02223	0.05372
664	0.0231	0.05684
665	0.02397	0.06012
666	0.02469	0.06357
667	0.02576	0.06719
668	0.02681	0.07098
669	0.02805	0.07496
670	0.02919	0.07912
671	0.03036	0.08347
672	0.03154	0.08802
673	0.03271	0.09278
674	0.03447	0.09773
675	0.03625	0.1029
676	0.03805	0.10828
677	0.03987	0.11387
678	0.0417	0.11969
679	0.04354	0.12573
680	0.0454	0.132
681	0.04727	0.1385
682	0.04916	0.14523
683	0.05106	0.15219
684	0.05297	0.15939
685	0.0549	0.16683
686	0.05685	0.1745
687	0.0588	0.18241
688	0.06077	0.19056
689	0.06276	0.19894
690	0.06475	0.20756
691	0.06675	0.21641
692	0.06876	0.22549
693	0.07079	0.2348
694	0.07285	0.24434
695	0.07497	0.25409
696	0.07776	0.26406
697	0.0807	0.27424
698	0.08381	0.28463
699	0.0871	0.29522
700	0.09056	0.30601
701	0.09422	0.31698
702	0.09807	0.32813
703	0.10214	0.33945
704	0.10642	0.35093
705	0.11092	0.36257
706	0.11565	0.37436
707	0.12062	0.38628
708	0.12583	0.39832
709	0.13129	0.41049
710	0.137	0.42276
711	0.14297	0.43512
712	0.1492	0.44757
713	0.15569	0.46009
714	0.16244	0.47267
715	0.16946	0.4853
716	0.17674	0.49797
717	0.18429	0.51067
718	0.1921	0.52338
719	0.20018	0.53609
720	0.20853	0.5488
721	0.21713	0.56148
722	0.226	0.57413
723	0.23513	0.58673
724	0.24452	0.59927
725	0.25415	0.61175
726	0.26404	0.62414
727	0.27417	0.63645
728	0.28455	0.64865
729	0.29515	0.66073
730	0.30598	0.6727
731	0.31704	0.68452
732	0.32831	0.6962
733	0.33978	0.70773
734	0.35145	0.71908
735	0.36331	0.73027
736	0.37535	0.74127
737	0.38756	0.75208
738	0.39993	0.7627
739	0.41245	0.7731
740	0.4251	0.7833
741	0.43788	0.79328
742	0.45077	0.80303
743	0.46376	0.81256
744	0.47683	0.82185
745	0.48999	0.8309
746	0.5032	0.83972
747	0.51646	0.84829
748	0.52976	0.85661
749	0.54307	0.86469
750	0.55639	0.87252
751	0.56971	0.8801
752	0.58301	0.88743
753	0.59627	0.89452
754	0.60948	0.90135
755	0.62264	0.90794
756	0.63572	0.91428
757	0.64871	0.92038
758	0.6616	0.92624
759	0.67438	0.93185
760	0.68704	0.93723
761	0.69956	0.94238
762	0.71193	0.94729
763	0.72414	0.95197
764	0.73618	0.95643
765	0.74804	0.96066
766	0.75971	0.96466
767	0.77118	0.96845
768	0.78243	0.97203
769	0.79346	0.97538
770	0.80426	0.97852
771	0.81482	0.98145
772	0.82514	0.98417
773	0.8352	0.98667
774	0.845	0.98896
775	0.85453	0.99104
776	0.86378	0.99291
777	0.87276	0.99457
778	0.88145	0.996
779	0.88984	0.99723
780	0.89794	0.99823
781	0.90574	0.99901
782	0.91323	0.99957
783	0.92042	0.9999
784	0.92729	1
785	0.93385	0.99987
786	0.94009	0.99951
787	0.94601	0.99891
788	0.95162	0.99806
789	0.9569	0.99698
790	0.96187	0.99565
791	0.96651	0.99407
792	0.97084	0.99225
793	0.97485	0.99017
794	0.97854	0.98784
795	0.98192	0.98526
796	0.985	0.98242
797	0.98777	0.97933
798	0.99024	0.97599
799	0.99242	0.9724
800	0.99431	0.96856
801	0.99591	0.96448
802	0.99724	0.96015
803	0.9983	0.95559
804	0.9991	0.95079
805	0.99964	0.94577
806	0.99994	0.94053
807	1	0.93507
808	0.99983	0.9294
809	0.99944	0.92354
810	0.99883	0.91748
811	0.99802	0.91125
812	0.99701	0.90485
813	0.99582	0.89828
814	0.99444	0.89157
815	0.9929	0.88471
816	0.99119	0.87773
817	0.98932	0.87063
818	0.98731	0.86343
819	0.98515	0.85613
820	0.98286	0.84875
821	0.98044	0.8413
822	0.97789	0.83379
823	0.97522	0.82623
824	0.97243	0.81863
825	0.96952	0.81101
826	0.9665	0.80337
827	0.96337	0.79572
828	0.96013	0.78808
829	0.95677	0.78045
830	0.95331	0.77284
831	0.94973	0.76526
832	0.94604	0.75772
833	0.94224	0.75023
834	0.93832	0.74279
835	0.93427	0.7354
836	0.93011	0.72808
837	0.92582	0.72083
838	0.9214	0.71365
839	0.91685	0.70654
840	0.91217	0.69952
841	0.90734	0.69258
842	0.90238	0.68572
843	0.89728	0.67894
844	0.89203	0.67225
845	0.88664	0.66565
846	0.88109	0.65913
847	0.8754	0.65269
848	0.86956	0.64634
849	0.86357	0.64007
850	0.85743	0.63388
851	0.85114	0.62777
852	0.84471	0.62172
853	0.83813	0.61575
854	0.83141	0.60985
855	0.82456	0.60401
856	0.81757	0.59823
857	0.81046	0.59251
858	0.80322	0.58684
859	0.79587	0.58122
860	0.78841	0.57564
861	0.78085	0.57011
862	0.7732	0.5646
863	0.76546	0.55913
864	0.75764	0.55369
865	0.74976	0.54827
866	0.74181	0.54287
867	0.73382	0.53749
868	0.72578	0.53212
869	0.71771	0.52676
870	0.70962	0.52141
871	0.70151	0.51606
872	0.6934	0.5107
873	0.68529	0.50535
874	0.6772	0.5
875	0.66913	0.49464
876	0.66109	0.48927
877	0.65309	0.48389
878	0.64514	0.4785
879	0.63723	0.4731
880	0.62939	0.46769
881	0.62162	0.46226
882	0.61392	0.45683
883	0.60631	0.45138
884	0.59877	0.44592
885	0.59133	0.44045
886	0.58398	0.43496
887	0.57673	0.42947
888	0.56959	0.42397
889	0.56254	0.41846
890	0.55561	0.41294
891	0.54878	0.40742
892	0.54206	0.4019
893	0.53546	0.39638
894	0.52896	0.39086
895	0.52258	0.38534
896	0.51631	0.37982
897	0.51015	0.37432
898	0.5041	0.36882
899	0.49815	0.36334
900	0.49231	0.35787
901	0.48657	0.35243
902	0.48093	0.347
903	0.47539	0.34159
904	0.46994	0.33622
905	0.46458	0.33087
906	0.45931	0.32555
907	0.45412	0.32027
908	0.44901	0.31503
909	0.44397	0.30982
910	0.439	0.30466
911	0.4341	0.29955
912	0.42925	0.29449
913	0.42447	0.28947
914	0.41973	0.28451
915	0.41505	0.27961
916	0.41041	0.27476
917	0.40581	0.26998
918	0.40124	0.26526
919	0.39671	0.26061
920	0.39221	0.25602
921	0.38773	0.2515
922	0.38327	0.24706
923	0.37884	0.24269
924	0.37442	0.23839
925	0.37001	0.23417
926	0.36561	0.23002
927	0.36123	0.22596
928	0.35685	0.22197
929	0.35248	0.21806
930	0.34811	0.21424
931	0.34374	0.21049
932	0.33938	0.20683
933	0.33502	0.20325
934	0.33066	0.19975
935	0.3263	0.19633
936	0.32194	0.19299
937	0.31758	0.18974
938	0.31322	0.18656
939	0.30886	0.18347
940	0.30451	0.18045
941	0.30016	0.17751
942	0.29581	0.17464
943	0.29146	0.17185
944	0.28712	0.16914
945	0.28279	0.16649
946	0.27846	0.16392
947	0.27415	0.16142
948	0.26985	0.15898
949	0.26556	0.15661
950	0.26128	0.1543
951	0.25702	0.15206
952	0.25278	0.14987
953	0.24856	0.14775
954	0.24436	0.14568
955	0.24019	0.14366
956	0.23604	0.1417
957	0.23192	0.13979
958	0.22784	0.13792
959	0.22378	0.13611
960	0.21976	0.13433
961	0.21578	0.1326
962	0.21184	0.13092
963	0.20795	0.12927
964	0.2041	0.12766
965	0.20029	0.12608
966	0.19654	0.12454
967	0.19283	0.12304
968	0.18919	0.12156
969	0.18559	0.12012
970	0.18206	0.1187
971	0.17859	0.11731
972	0.17517	0.11595
973	0.17183	0.11461
974	0.16855	0.1133
975	0.16533	0.11201
976	0.16219	0.11074
977	0.15911	0.10949
978	0.15611	0.10826
979	0.15318	0.10705
980	0.15032	0.10585
981	0.14754	0.10467
982	0.14483	0.10351
983	0.1422	0.10236
984	0.13964	0.10123
985	0.13715	0.10011
986	0.13474	0.09901
987	0.1324	0.09791
988	0.13014	0.09683
989	0.12795	0.09576
990	0.12583	0.0947
991	0.12378	0.09365
992	0.1218	0.09261
993	0.11989	0.09158
994	0.11805	0.09055
995	0.11626	0.08954
996	0.11455	0.08853
997	0.11289	0.08753
998	0.11129	0.08654
999	0.10974	0.08555
1000	0.10826	0.08458
1001	0.10682	0.0836
1002	0.10543	0.08264
1003	0.10409	0.08167
1004	0.1028	0.08072
1005	0.10155	0.07977
1006	0.10034	0.07882
1007	0.09917	0.07788
1008	0.09803	0.07695
1009	0.09693	0.07602
1010	0.09586	0.0751
1011	0.09482	0.07418
1012	0.09381	0.07326
1013	0.09283	0.07235
1014	0.09187	0.07145
1015	0.09094	0.07055
1016	0.09003	0.06965
1017	0.08914	0.06876
1018	0.08826	0.06788
1019	0.08741	0.067
1020	0.08657	0.06612
1021	0.08575	0.06525
1022	0.08495	0.06439
1023	0.08415	0.06353
1024	0.08338	0.06268
1025	0.08261	0.06184
1026	0.08186	0.061
1027	0.08112	0.06017
1028	0.08039	0.05934
1029	0.07967	0.05852
1030	0.07896	0.05771
1031	0.07826	0.05691
1032	0.07757	0.05611
1033	0.07689	0.05532
1034	0.07622	0.05454
1035	0.07556	0.05376
1036	0.07491	0.053
1037	0.07427	0.05224
1038	0.07364	0.05149
1039	0.07301	0.05075
1040	0.0724	0.05002
1041	0.07179	0.04929
1042	0.07119	0.04858
1043	0.0706	0.04787
1044	0.07001	0.04718
1045	0.06944	0.04649
1046	0.06887	0.04581
1047	0.06831	0.04514
1048	0.06775	0.04448
1049	0.0672	0.04382
1050	0.06666	0.04318
1051	0.06612	0.04254
1052	0.06559	0.04191
1053	0.06506	0.04129
1054	0.06454	0.04068
1055	0.06402	0.04008
1056	0.06351	0.03949
1057	0.063	0.0389
1058	0.06249	0.03832
1059	0.06199	0.03775
1060	0.06149	0.03719
1061	0.061	0.03663
1062	0.06051	0.03608
1063	0.06002	0.03554
1064	0.05953	0.035
1065	0.05904	0.03447
1066	0.05856	0.03395
1067	0.05807	0.03343
1068	0.05759	0.03292
1069	0.05711	0.03241
1070	0.05663	0.03191
1071	0.05615	0.03142
1072	0.05567	0.03092
1073	0.05519	0.03044
1074	0.05471	0.02996
1075	0.05424	0.02948
1076	0.05376	0.02901
1077	0.05328	0.02854
1078	0.05281	0.02807
1079	0.05233	0.02761
1080	0.05186	0.02715
1081	0.05139	0.0267
1082	0.05091	0.02625
1083	0.05044	0.0258
1084	0.04997	0.02535
1085	0.0495	0.02491
1086	0.04903	0.02447
1087	0.04856	0.02403
1088	0.04809	0.0236
1089	0.04762	0.02317
1090	0.04716	0.02274
1091	0.04669	0.02231
1092	0.04623	0.02188
1093	0.04577	0.02146
1094	0.04531	0.02104
1095	0.04485	0.02063
1096	0.0444	0.02021
1097	0.04394	0.0198
1098	0.04349	0.01938
1099	0.04304	0.01897
1100	0.04259	0.01855

## Sheet: fig 2g
	ln(A0/A)
Time (s)	TNPs	MNPs
0	0	0
30	0.08015	0.13205
60	0.1298	0.2882
90	0.194	0.4097
120	0.22635	0.53415
150	0.3169	0.7219
180	0.36575	0.81015
210	0.42155	0.95875
240	0.4757	1.08105
270	0.5212	1.2508
300	0.578	1.3603

## Sheet: fig 2h
	I/I0
time (s)	TNPs	MNPs
0	1	1
50	2.97	9.35
100	6.42	24.81
150	10.64	46.42
200	15.57	61.89
250	20.91	82.14
300	26.86	98.87
350	35.27	115.79
400	41.61	127.84

## Sheet: fig 3d
		Concentration of Na2S2O4
time (min)	PTX	0 mM	12.5 mM	25 mM	50 mM
0	49995	229929	409927	599919	809986
0.00833	49995	229929	409927	599919	809986
0.01667	50000	229971	409985	599967	809999
0.025	49999	229998	409998	599999	809997
0.03333	49998	229997	409996	599999	809996
0.04167	49998	229995	409994	599999	809995
0.05	49996	229993	409992	599999	809994
0.05833	49995	229992	409990	599998	809992
0.06667	49994	229992	409989	599998	809989
0.075	49992	229991	409988	599998	809986
0.08333	49992	229991	409988	599998	809983
0.09167	49992	229990	409988	599998	809981
0.1	49992	229988	409988	599997	809979
0.10833	49993	229987	409988	599997	809979
0.11667	49994	229986	409989	599996	809979
0.125	49995	229986	409989	599995	809980
0.13333	49995	229985	409988	599995	809981
0.14167	49995	229985	409987	599995	809982
0.15	49995	229985	409985	599994	809981
0.15833	49996	229984	409983	599993	809981
0.16667	49996	229984	409980	599992	809979
0.175	49997	229983	409978	599991	809978
0.18333	49998	229983	409975	599990	809977
0.19167	49998	229983	409973	599988	809976
0.2	49999	229983	409971	599986	809976
0.20833	49999	229983	409969	599983	809976
0.21667	49998	229982	409968	599981	809977
0.225	49996	229981	409967	599980	809978
0.23333	49995	229979	409967	599978	809978
0.24167	49993	229978	409966	599978	809978
0.25	49992	229977	409966	599977	809977
0.25833	49992	229977	409965	599977	809977
0.26667	49993	229977	409964	599978	809976
0.275	49994	229977	409963	599979	809975
0.28333	49995	229977	409962	599979	809974
0.29167	49996	229977	409961	599979	809974
0.3	49997	229976	409961	599978	809973
0.30833	49997	229976	409960	599976	809972
0.31667	49997	229975	409960	599974	809970
0.325	49997	229974	409960	599972	809969
0.33333	49997	229973	409959	599970	809967
0.34167	49998	229973	409959	599969	809966
0.35	49998	229973	409959	599968	809964
0.35833	49999	229974	409959	599967	809963
0.36667	49999	229974	409959	599967	809963
0.375	49999	229973	409960	599967	809963
0.38333	49998	229971	409960	599967	809963
0.39167	49998	229969	409959	599967	809962
0.4	49998	229967	409959	599967	809961
0.40833	49998	229966	409958	599967	809961
0.41667	49997	229965	409957	599967	809960
0.425	49995	229966	409956	599967	809960
0.43333	49994	229967	409955	599967	809960
0.44167	49992	229967	409955	599967	809961
0.45	49990	229967	409954	599968	809961
0.45833	49989	229967	409953	599968	809962
0.46667	49988	229966	409951	599969	809962
0.475	49987	229965	409950	599969	809963
0.48333	49987	229965	409948	599970	809964
0.49167	49987	229965	409947	599971	809964
0.5	49988	229965	409945	599971	809964
0.50833	49988	229965	409944	599971	809964
0.51667	49988	229965	409943	599969	809963
0.525	49988	229964	409943	599967	809962
0.53333	49989	229963	409944	599964	809962
0.54167	49989	229963	409944	599961	809961
0.55	49990	229964	409945	599959	809961
0.55833	49991	229964	409946	599957	809961
0.56667	49992	229964	409946	599955	809962
0.575	49993	229964	409946	599953	809963
0.58333	49994	229963	409946	599951	809963
0.59167	49995	229962	409945	599950	809963
0.6	49995	229960	409945	599949	809962
0.60833	49996	229959	409945	599950	809961
0.61667	49996	229959	409945	599950	809959
0.625	49996	229958	409945	599950	809956
0.63333	49996	229957	409945	599950	809953
0.64167	49996	229956	409945	599949	809951
0.65	49996	229955	409944	599948	809949
0.65833	49997	229955	409943	599948	809947
0.66667	49997	229955	409943	599947	809947
0.675	49997	229955	409943	599947	809947
0.68333	49996	229956	409943	599946	809947
0.69167	49995	229957	409943	599946	809947
0.7	49994	229958	409943	599945	809946
0.70833	49993	229959	409943	599945	809946
0.71667	49993	229959	409943	599945	809946
0.725	49993	229958	409943	599944	809946
0.73333	49992	229957	409942	599944	809946
0.74167	49990	229956	409941	599943	809945
0.75	49989	229956	409939	599943	809944
0.75833	49987	229955	409938	599943	809944
0.76667	49987	229955	409937	599943	809944
0.775	49987	229954	409936	599944	809944
0.78333	49987	229952	409935	599944	809944
0.79167	49988	229951	409934	599944	809945
0.8	49989	229949	409934	599944	809945
0.80833	49989	229947	409934	599944	809946
0.81667	49989	229945	409934	599944	809947
0.825	49988	229944	409935	599943	809948
0.83333	49988	229943	409936	599943	809948
0.84167	49988	229943	409938	599943	809947
0.85	49988	229944	409938	599943	809947
0.85833	49989	229945	409939	599943	809946
0.86667	49989	229945	409939	599943	809946
0.875	49990	229945	409939	599943	809946
0.88333	49990	229945	409939	599944	809946
0.89167	49991	229944	409938	599945	809945
0.9	49991	229944	409938	599945	809944
0.90833	49992	229944	409937	599946	809943
0.91667	49992	229945	409936	599945	809943
0.925	49992	229946	409936	599944	809942
0.93333	49991	229948	409937	599942	809942
0.94167	49989	229949	409937	599940	809942
0.95	49987	229950	409938	599939	809942
0.95833	49985	229950	409939	599939	809944
0.96667	49985	229950	409940	599938	809945
0.975	49985	229950	409940	599938	809947
0.98333	49986	229949	409941	599938	809947
0.99167	49987	229948	409942	599938	809947
1	49988	229947	409942	599937	809947
1.00833	49989	229946	409941	599937	809947
1.01667	49989	229946	409940	599938	809948
1.025	49989	229946	409939	599938	809949
1.03333	49988	229946	409938	599939	809950
1.04167	49986	229946	409936	599940	809952
1.05	49985	229946	409935	599940	809952
1.05833	49984	229946	409934	599940	809953
1.06667	49984	229946	409932	599941	809953
1.075	49985	229946	409932	599941	809953
1.08333	49986	229947	409931	599942	809952
1.09167	49986	229947	409931	599944	809951
1.1	49987	229948	409931	599948	809950
1.10833	49987	229949	409931	599955	809948
1.11667	49987	229949	409932	599964	809946
1.125	49986	229950	409932	599976	809945
1.13333	49986	229950	409933	599989	809944
1.14167	49985	229949	409934	600000	809943
1.15	49985	229948	409935	600007	809943
1.15833	49985	229946	409935	600011	809944
1.16667	49985	229945	409934	600011	809944
1.175	49985	229944	409934	600008	809945
1.18333	49984	229943	409934	600003	809945
1.19167	49983	229943	409934	599998	809946
1.2	49983	229942	409933	599992	809947
1.20833	49982	229942	409933	599986	809948
1.21667	49982	229941	409932	599980	809948
1.225	49981	229941	409932	599975	809948
1.23333	49982	229941	409932	599970	809947
1.24167	49982	229942	409932	599965	809947
1.25	49982	229942	409932	599961	809947
1.25833	49983	229942	409933	599957	809948
1.26667	49983	229942	409932	599955	809950
1.275	49984	229942	409932	599953	809951
1.28333	49984	229942	409932	599952	809953
1.29167	49985	229943	409931	599951	809954
1.3	49987	229943	409931	599950	809955
1.30833	49988	229943	409931	599950	809955
1.31667	49989	229942	409931	599950	809955
1.325	49990	229942	409930	599951	809954
1.33333	49991	229941	409930	599951	809953
1.34167	49992	229940	409930	599951	809951
1.35	49992	229940	409930	599949	809950
1.35833	49991	229940	409930	599947	809950
1.36667	49989	229940	409931	599945	809950
1.375	49987	229940	409931	599943	809951
1.38333	49986	229940	409931	599942	809952
1.39167	49984	229940	409931	599942	809954
1.4	49983	229940	409931	599942	809955
1.40833	49983	229939	409931	599942	809957
1.41667	49983	229939	409931	599942	809959
1.425	49983	229938	409932	599941	809960
1.43333	49984	229937	409933	599940	809962
1.44167	49984	229937	409934	599938	809963
1.45	49983	229937	409935	599936	809963
1.45833	49983	229937	409935	599934	809962
1.46667	49982	229938	409934	599932	809961
1.475	49981	229938	409933	599930	809958
1.48333	49980	229939	409931	599929	809955
1.49167	49981	229941	409929	599927	809952
1.5	49982	229942	409927	599925	809949
1.50833	49983	229943	409926	599922	809947
1.51667	49985	229944	409924	599920	809946
1.525	49986	229945	409922	599919	809945
1.53333	49987	229945	409921	599918	809944
1.54167	49987	229945	409919	599918	809943
1.55	49988	229945	409917	599919	809942
1.55833	49988	229945	409916	599920	809941
1.56667	49989	229945	409915	599920	809939
1.575	49990	229945	409914	599920	809937
1.58333	49991	229945	409912	599920	809936
1.59167	49992	229945	409911	599919	809935
1.6	49992	229946	409910	599918	809935
1.60833	49992	229947	409909	599917	809935
1.61667	49993	229948	409908	599918	809936
1.625	49994	229949	409908	599918	809937
1.63333	49996	229951	409908	599919	809938
1.64167	49999	229952	409909	599921	809940
1.65	50001	229953	409911	599922	809942
1.65833	50002	229954	409912	599923	809945
1.66667	50001	229954	409912	599924	809947
1.675	50000	229953	409913	599925	809949
1.68333	49998	229952	409913	599926	809951
1.69167	49996	229950	409914	599927	809952
1.7	49994	229948	409915	599929	809953
1.70833	49992	229946	409917	599931	809954
1.71667	49990	229944	409920	599933	809956
1.725	49988	229942	409923	599935	809959
1.73333	49986	229940	409928	599937	809963
1.74167	49985	229938	409933	599940	809970
1.75	49984	229937	409940	599972	810022
1.75833	49984	229937	410017	600142	810209
1.76667	49985	229938	410516	600661	811233
1.775	49986	229940	411979	602300	815542
1.78333	49988	229942	415911	606190	825815
1.79167	49991	229944	424990	613342	843135
1.8	49993	229946	440437	625051	868610
1.80833	49996	229947	460211	642508	900718
1.81667	49999	229949	482581	663524	933300
1.825	50001	229950	504065	685425	961947
1.83333	50004	229953	520712	705980	983782
1.84167	50007	229955	531187	722670	996764
1.85	50011	229959	536528	734286	1001640
1.85833	50014	229963	537729	741697	1001060
1.86667	50017	229967	535931	745994	996823
1.875	50020	229971	531896	747689	989967
1.88333	50023	229975	526116	746762	980859
1.89167	50024	229978	518778	743218	969984
1.9	50025	229981	510001	737238	957570
1.90833	50026	229982	500370	728796	943917
1.91667	50027	229983	490173	718615	929808
1.925	50027	229984	479945	707314	915608
1.93333	50027	229984	470135	695508	901980
1.94167	50027	229984	461001	684000	889344
1.95	50026	229984	452830	673182	877944
1.95833	50026	229984	445695	663425	867973
1.96667	50026	229985	439647	654865	859400
1.975	50027	229986	434658	647519	852155
1.98333	50028	229987	430638	641337	846068
1.99167	50029	229988	427479	636195	840983
2	50030	229990	425051	631983	836737
2.00833	50031	229991	423214	628565	833181
2.01667	50030	229993	421838	625819	830228
2.025	50030	229994	420807	623626	827780
2.03333	50029	229994	420015	621881	825776
2.04167	50027	229995	419386	620500	824159
2.05	50026	229996	418865	619407	822872
2.05833	50025	229997	418412	618544	821865
2.06667	50024	229998	418009	617864	821092
2.075	50022	230001	417644	617326	820508
2.08333	50020	230004	417313	616896	820078
2.09167	50018	230007	417018	616544	819771
2.1	50016	230012	416754	616242	819559
2.10833	50014	230017	416525	615965	819424
2.11667	50011	230024	416327	615701	819349
2.125	50009	230032	416159	615438	819316
2.13333	50007	230040	416019	615173	819315
2.14167	50006	230047	415906	614911	819335
2.15	50006	230054	415820	614652	819371
2.15833	50007	230059	415764	614405	819418
2.16667	50011	230062	415741	614173	819473
2.175	50017	230064	415757	613965	819537
2.18333	50024	230064	415808	613787	819610
2.19167	50033	230065	415891	613643	819691
2.2	50042	230066	415999	613530	819779
2.20833	50050	230067	416112	613445	819873
2.21667	50057	230068	416217	613381	819961
2.225	50063	230068	416299	613329	820039
2.23333	50067	230067	416348	613284	820099
2.24167	50069	230066	416362	613238	820138
2.25	50068	230063	416349	613188	820157
2.25833	50067	230059	416315	613132	820160
2.26667	50064	230055	416272	613068	820153
2.275	50059	230050	416228	612998	820141
2.28333	50054	230044	416192	612928	820131
2.29167	50049	230038	416170	612861	820128
2.3	50043	230032	416168	612804	820136
2.30833	50038	230026	416187	612762	820160
2.31667	50033	230020	416230	612738	820201
2.325	50029	230014	416298	612733	820261
2.33333	50025	230008	416389	612749	820337
2.34167	50022	230003	416505	612785	820427
2.35	50019	229999	416644	612842	820528
2.35833	50016	229995	416807	612918	820637
2.36667	50014	229992	416993	613014	820753
2.375	50011	229989	417204	613128	820878
2.38333	50009	229987	417434	613254	821014
2.39167	50007	229985	417678	613391	821158
2.4	50005	229984	417931	613529	821308
2.40833	50004	229983	418176	613662	821458
2.41667	50002	229983	418404	613782	821592
2.425	50001	229983	418603	613881	821703
2.43333	50001	229983	418764	613954	821781
2.44167	50000	229983	418882	613997	821819
2.45	50000	229984	418957	614008	821817
2.45833	50001	229984	418990	613996	821778
2.46667	50001	229985	418986	613968	821706
2.475	50001	229986	418952	613936	821612
2.48333	50002	229986	418900	613917	821504
2.49167	50003	229985	418842	613924	821393
2.5	50004	229983	418791	613970	821295
2.50833	50005	229981	418760	614066	821220
2.51667	50006	229979	418761	614214	821182
2.525	50007	229977	418798	614420	821193
2.53333	50007	229976	418880	614681	821258
2.54167	50008	229976	419010	614987	821384
2.55	50009	229977	419186	615338	821570
2.55833	50009	229979	419410	615718	821810
2.56667	50009	229981	419675	616125	822103
2.575	50009	229983	419980	616548	822435
2.58333	50009	229985	420317	616980	822804
2.59167	50008	229986	420677	617418	823197
2.6	50008	229986	421056	617852	823609
2.60833	50008	229986	421443	618286	824035
2.61667	50007	229987	421833	618711	824465
2.625	50007	229989	422217	619129	824900
2.63333	50007	229992	422592	619539	825332
2.64167	50006	229995	422957	619938	825759
2.65	50005	229998	423306	620330	826179
2.65833	50003	230001	423645	620712	826587
2.66667	50002	230004	423971	621088	826983
2.675	50001	230008	424288	621456	827362
2.68333	50000	230012	424595	621817	827726
2.69167	50001	230017	424892	622174	828072
2.7	50002	230023	425178	622523	828402
2.70833	50004	230030	425434	622868	828717
2.71667	50006	230037	425639	623207	829018
2.725	50008	230044	425711	623540	829311
2.73333	50010	230050	425526	623868	829596
2.74167	50013	230054	425023	624188	829877
2.75	50015	230056	424202	624504	830156
2.75833	50017	230056	423064	624813	830432
2.76667	50019	230054	421754	625117	830705
2.775	50021	230051	420406	625415	830954
2.78333	50021	230047	419111	625707	831147
2.79167	50021	230042	417939	625994	831160
2.8	50021	230036	416917	626273	830792
2.80833	50020	230029	416053	626548	829943
2.81667	50019	230023	415340	626817	828631
2.825	50019	230017	414761	627082	826867
2.83333	50018	230012	414300	627345	824882
2.84167	50017	230009	413937	627606	822903
2.85	50016	230006	413656	627871	821063
2.85833	50016	230004	413442	628135	819440
2.86667	50016	230003	413279	628392	818057
2.875	50017	230002	413155	628542	816909
2.88333	50018	230003	413060	628410	815970
2.89167	50021	230003	412984	627856	815214
2.9	50023	230004	412920	626750	814611
2.90833	50025	230006	412865	624975	814159
2.91667	50027	230007	412821	622742	813907
2.925	50030	230009	412844	620298	813890
2.93333	50032	230009	413022	617856	814060
2.94167	50035	230009	413377	615665	814357
2.95	50037	230009	413840	613844	814699
2.95833	50039	230007	414349	612363	814964
2.96667	50041	230005	414781	611149	815088
2.975	50042	230003	415010	610146	815098
2.98333	50043	230000	415019	609304	815031
2.99167	50043	229998	414868	608589	814925
3	50042	229995	414604	608002	814817
3.00833	50041	229992	414289	607539	814727
3.01667	50040	229988	413965	607187	814669
3.025	50039	229986	413659	606929	814648
3.03333	50037	229983	413385	606740	814663
3.04167	50035	229981	413151	606586	814710
3.05	50032	229980	412956	606436	814784
3.05833	50029	229978	412800	606274	814873
3.06667	50024	229976	412678	606083	814970
3.075	50020	229974	412584	605865	815063
3.08333	50015	229972	412513	605631	815147
3.09167	50010	229971	412460	605387	815218
3.1	50007	229970	412421	605149	815273
3.10833	50004	229970	412394	604925	815315
3.11667	50002	229970	412376	604723	815346
3.125	50001	229970	412365	604546	815367
3.13333	50001	229970	412359	604393	815377
3.14167	50000	229970	412356	604263	815376
3.15	50000	229970	412354	604152	815361
3.15833	49999	229970	412349	604054	815326
3.16667	49999	229970	412341	603963	815269
3.175	49998	229970	412325	603876	815187
3.18333	49998	229970	412301	603790	815076
3.19167	49998	229970	412267	603700	814941
3.2	49998	229970	412223	603608	814783
3.20833	49999	229971	412170	603513	814605
3.21667	50001	229972	412107	603416	814417
3.225	50003	229972	412037	603319	814222
3.23333	50006	229973	411963	603223	814028
3.24167	50009	229974	411886	603129	813839
3.25	50012	229975	411812	603038	813658
3.25833	50015	229976	411741	602951	813489
3.26667	50018	229977	411675	602868	813333
3.275	50022	229978	411618	602790	813190
3.28333	50025	229979	411569	602718	813058
3.29167	50028	229980	411528	602651	812937
3.3	50030	229980	411495	602590	812826
3.30833	50031	229979	411470	602534	812724
3.31667	50031	229979	411450	602484	812630
3.325	50030	229978	411434	602439	812543
3.33333	50030	229977	411421	602399	812463
3.34167	50029	229976	411412	602365	812390
3.35	50029	229975	411403	602335	812323
3.35833	50028	229974	411397	602309	812262
3.36667	50028	229973	411391	602287	812207
3.375	50028	229972	411385	602269	812156
3.38333	50027	229972	411379	602255	812111
3.39167	50026	229972	411373	602245	812070
3.4	50025	229973	411368	602238	812032
3.40833	50025	229973	411364	602234	811998
3.41667	50024	229973	411361	602232	811968
3.425	50023	229972	411359	602231	811940
3.43333	50021	229972	411359	602233	811916
3.44167	50019	229973	411360	602236	811896
3.45	50016	229973	411362	602243	811878
3.45833	50014	229975	411365	602252	811863
3.46667	50012	229976	411370	602264	811850
3.475	50011	229978	411376	602280	811839
3.48333	50010	229978	411384	602298	811830
3.49167	50010	229979	411393	602319	811822
3.5	50011	229978	411404	602342	811817
3.50833	50012	229978	411417	602368	811814
3.51667	50013	229978	411431	602397	811813
3.525	50014	229979	411446	602427	811814
3.53333	50015	229980	411463	602458	811816
3.54167	50015	229981	411482	602491	811819
3.55	50015	229982	411502	602524	811823
3.55833	50014	229982	411523	602557	811828
3.56667	50014	229982	411543	602590	811834
3.575	50013	229982	411563	602623	811841
3.58333	50013	229982	411583	602654	811848
3.59167	50013	229981	411602	602683	811857
3.6	50014	229981	411621	602709	811866
3.60833	50014	229980	411639	602731	811875
3.61667	50015	229979	411658	602751	811886
3.625	50014	229978	411678	602768	811897
3.63333	50014	229976	411698	602782	811908
3.64167	50014	229974	411718	602794	811919
3.65	50014	229972	411737	602804	811931
3.65833	50013	229971	411756	602812	811942
3.66667	50013	229970	411775	602819	811952
3.675	50012	229971	411793	602825	811963
3.68333	50012	229973	411812	602831	811973
3.69167	50010	229975	411830	602836	811983
3.7	50009	229976	411848	602841	811992
3.70833	50009	229976	411866	602846	812002
3.71667	50008	229976	411884	602851	812010
3.725	50008	229975	411901	602855	812016
3.73333	50008	229973	411917	602859	812022
3.74167	50007	229972	411934	602863	812026
3.75	50007	229971	411950	602865	812030
3.75833	50006	229971	411966	602867	812031
3.76667	50006	229971	411981	602867	812032
3.775	50007	229971	411995	602866	812032
3.78333	50008	229971	412008	602862	812030
3.79167	50009	229971	412021	602857	812028
3.8	50009	229971	412032	602850	812025
3.80833	50009	229970	412042	602842	812021
3.81667	50010	229970	412052	602833	812016
3.825	50009	229969	412061	602823	812011
3.83333	50009	229968	412070	602813	812006
3.84167	50008	229967	412079	602802	812002
3.85	50007	229966	412087	602792	811999
3.85833	50007	229965	412094	602782	811996
3.86667	50006	229964	412101	602773	811994
3.875	50006	229962	412106	602763	811992
3.88333	50005	229960	412111	602753	811990
3.89167	50004	229959	412114	602742	811988
3.9	50003	229958	412117	602730	811986
3.90833	50002	229958	412117	602717	811984
3.91667	50002	229958	412115	602703	811980
3.925	50001	229958	412110	602688	811976
3.93333	50001	229958	412102	602670	811969
3.94167	50001	229957	412091	602650	811960
3.95	50002	229956	412077	602626	811948
3.95833	50003	229956	412061	602599	811934
3.96667	50004	229956	412042	602569	811918
3.975	50005	229956	412022	602537	811900
3.98333	50004	229956	411999	602502	811879
3.99167	50004	229956	411974	602465	811858
4	50002	229955	411949	602427	811835
4.00833	50001	229953	411924	602388	811810
4.01667	50000	229951	411899	602351	811786
4.025	49999	229950	411875	602316	811762
4.03333	49998	229949	411853	602284	811739
4.04167	49998	229948	411833	602254	811717
4.05	49998	229948	411815	602228	811697
4.05833	49998	229948	411799	602206	811679
4.06667	49998	229947	411783	602189	811662
4.075	49997	229947	411769	602177	811646
4.08333	49997	229947	411756	602170	811631
4.09167	49997	229947	411745	602168	811618
4.1	49998	229947	411735	602171	811606
4.10833	49998	229947	411725	602176	811595
4.11667	49999	229947	411716	602185	811584
4.125	49999	229947	411707	602196	811574
4.13333	49999	229947	411698	602208	811565
4.14167	49998	229946	411688	602221	811556
4.15	49998	229946	411677	602234	811547
4.15833	49999	229946	411664	602247	811539
4.16667	50000	229947	411649	602257	811529
4.175	50001	229947	411633	602265	811519
4.18333	50001	229948	411614	602269	811507
4.19167	50001	229949	411592	602268	811492
4.2	50001	229950	411566	602262	811475
4.20833	50001	229950	411538	602249	811454
4.21667	50001	229951	411506	602231	811431
4.225	50000	229951	411468	602208	811405
4.23333	50000	229951	411427	602178	811375
4.24167	49999	229951	411383	602143	811342
4.25	49998	229951	411337	602102	811306
4.25833	49997	229951	411290	602057	811268
4.26667	49996	229952	411240	602009	811228
4.275	49995	229951	411189	601957	811186
4.28333	49995	229951	411136	601903	811143
4.29167	49995	229951	411082	601847	811099
4.3	49996	229950	411026	601791	811055
4.30833	49997	229950	410972	601733	811011
4.31667	49998	229950	410918	601676	810968
4.325	49999	229949	410865	601620	810927
4.33333	50000	229947	410815	601564	810886
4.34167	50001	229946	410768	601510	810848
4.35	50001	229945	410724	601458	810812
4.35833	50001	229945	410683	601409	810779
4.36667	50000	229946	410645	601361	810747
4.375	50000	229947	410612	601316	810719
4.38333	49999	229949	410582	601274	810693
4.39167	49999	229950	410556	601234	810669
4.4	49998	229953	410535	601197	810648
4.40833	49998	229956	410517	601162	810629
4.41667	49998	229960	410503	601130	810612
4.425	49999	229964	410492	601099	810595
4.43333	50002	229969	410483	601070	810580
4.44167	50006	229975	410475	601041	810565
4.45	50011	229981	410469	601014	810552
4.45833	50018	229988	410463	600988	810540
4.46667	50026	229995	410458	600963	810529
4.475	50034	230002	410453	600939	810520
4.48333	50043	230009	410448	600917	810511
4.49167	50051	230016	410444	600896	810504
4.5	50060	230022	410440	600877	810497
4.50833	50069	230027	410437	600859	810491
4.51667	50077	230031	410434	600843	810485
4.525	50085	230034	410432	600829	810480
4.53333	50091	230035	410430	600816	810476
4.54167	50097	230035	410428	600804	810473
4.55	50101	230034	410426	600793	810472
4.55833	50104	230030	410424	600782	810472
4.56667	50105	230024	410422	600773	810474
4.575	50104	230017	410419	600763	810475
4.58333	50102	230010	410415	600753	810476
4.59167	50100	230002	410411	600744	810477
4.6	50096	229995	410405	600735	810476
4.60833	50091	229988	410398	600727	810474
4.61667	50086	229982	410390	600720	810471
4.625	50079	229976	410382	600713	810466
4.63333	50072	229970	410373	600705	810461
4.64167	50065	229965	410365	600696	810455
4.65	50057	229960	410357	600687	810449
4.65833	50050	229956	410349	600677	810442
4.66667	50043	229953	410341	600667	810435
4.675	50036	229951	410334	600658	810428
4.68333	50030	229950	410327	600648	810421
4.69167	50024	229949	410320	600638	810413
4.7	50019	229948	410314	600628	810404
4.70833	50014	229947	410308	600618	810396
4.71667	50010	229947	410303	600608	810388
4.725	50007	229946	410299	600599	810380
4.73333	50004	229945	410294	600591	810374
4.74167	50003	229945	410291	600584	810369
4.75	50002	229946	410289	600579	810365
4.75833	50002	229948	410288	600574	810362
4.76667	50002	229950	410288	600570	810359
4.775	50003	229952	410288	600566	810358
4.78333	50003	229954	410290	600563	810357
4.79167	50003	229956	410293	600560	810357
4.8	50003	229956	410296	600559	810358
4.80833	50003	229956	410300	600558	810359
4.81667	50003	229956	410306	600558	810360
4.825	50002	229955	410312	600559	810361
4.83333	50002	229953	410318	600559	810362
4.84167	50002	229952	410325	600559	810362
4.85	50003	229951	410331	600560	810361
4.85833	50003	229951	410337	600562	810360
4.86667	50004	229951	410343	600563	810357
4.875	50005	229952	410347	600565	810355
4.88333	50007	229953	410352	600566	810352
4.89167	50008	229954	410355	600567	810350
4.9	50009	229954	410358	600568	810347
4.90833	50010	229954	410360	600568	810345
4.91667	50011	229953	410360	600569	810342
4.925	50011	229952	410359	600568	810340
4.93333	50012	229951	410356	600567	810338
4.94167	50013	229950	410352	600565	810336
4.95	50014	229951	410347	600562	810333
4.95833	50014	229952	410341	600558	810330
4.96667	50014	229954	410334	600553	810326
4.975	50014	229957	410327	600549	810323
4.98333	50015	229961	410321	600546	810320
4.99167	50016	229965	410314	600543	810318
5	50018	229970	410307	600541	810317
5.00833	50020	229976	410301	600539	810315
5.01667	50023	229982	410294	600538	810314
5.025	50027	229988	410288	600536	810312
5.03333	50031	229993	410282	600535	810310
5.04167	50036	229997	410276	600533	810308
5.05	50041	230000	410269	600532	810306
5.05833	50047	230002	410262	600531	810303
5.06667	50053	230003	410254	600529	810300
5.075	50058	230003	410246	600525	810296
5.08333	50064	230003	410237	600521	810291
5.09167	50069	230002	410228	600514	810286
5.1	50073	230000	410219	600506	810280
5.10833	50076	229997	410210	600496	810274
5.11667	50077	229994	410202	600485	810268
5.125	50078	229991	410195	600473	810262
5.13333	50077	229988	410188	600461	810256
5.14167	50076	229985	410182	600449	810251
5.15	50074	229981	410175	600436	810245
5.15833	50071	229978	410170	600424	810240
5.16667	50067	229975	410165	600411	810234
5.175	50063	229972	410161	600399	810229
5.18333	50058	229969	410156	600388	810224
5.19167	50054	229966	410152	600379	810220
5.2	50049	229963	410148	600371	810216
5.20833	50044	229961	410145	600365	810212
5.21667	50039	229959	410142	600359	810209
5.225	50034	229958	410140	600353	810206
5.23333	50029	229956	410139	600349	810204
5.24167	50024	229954	410138	600345	810203
5.25	50019	229951	410137	600342	810202
5.25833	50015	229949	410136	600340	810200
5.26667	50011	229947	410134	600340	810199
5.275	50008	229944	410132	600339	810197
5.28333	50006	229943	410130	600339	810196
5.29167	50004	229942	410129	600338	810194
5.3	50004	229941	410127	600336	810192
5.30833	50004	229940	410127	600334	810190
5.31667	50004	229940	410127	600331	810189
5.325	50004	229940	410128	600328	810187
5.33333	50004	229941	410129	600325	810185
5.34167	50004	229941	410130	600322	810183
5.35	50004	229943	410131	600320	810182
5.35833	50005	229944	410132	600317	810182
5.36667	50005	229946	410132	600314	810182
5.375	50006	229948	410134	600311	810182
5.38333	50007	229950	410136	600309	810183
5.39167	50007	229951	410138	600306	810184
5.4	50007	229952	410142	600304	810185
5.40833	50007	229952	410146	600303	810187
5.41667	50008	229952	410150	600302	810189
5.425	50008	229951	410154	600303	810190
5.43333	50010	229951	410158	600304	810192
5.44167	50012	229951	410160	600305	810193
5.45	50013	229951	410162	600306	810195
5.45833	50014	229950	410163	600307	810197
5.46667	50015	229950	410165	600308	810199
5.475	50015	229951	410166	600310	810201
5.48333	50014	229952	410167	600312	810203
5.49167	50014	229953	410167	600313	810204
5.5	50013	229954	410167	600314	810205
5.50833	50013	229955	410165	600315	810205
5.51667	50014	229955	410163	600315	810204
5.525	50014	229956	410160	600314	810202
5.53333	50014	229956	410158	600312	810200
5.54167	50014	229956	410156	600309	810198
5.55	50013	229955	410154	600306	810196
5.55833	50013	229954	410152	600302	810195
5.56667	50014	229953	410149	600299	810193
5.575	50016	229953	410147	600296	810191
5.58333	50018	229953	410144	600293	810189
5.59167	50020	229954	410141	600290	810187
5.6	50022	229954	410138	600288	810184
5.60833	50023	229953	410134	600287	810181
5.61667	50023	229952	410132	600286	810179
5.625	50023	229952	410130	600285	810176
5.63333	50023	229951	410129	600285	810173
5.64167	50024	229951	410129	600284	810170
5.65	50024	229952	410129	600283	810168
5.65833	50025	229953	410129	600281	810166
5.66667	50024	229953	410129	600280	810164
5.675	50023	229953	410128	600278	810162
5.68333	50022	229954	410126	600275	810160
5.69167	50021	229954	410125	600273	810159
5.7	50021	229955	410123	600271	810158
5.70833	50021	229956	410121	600268	810158
5.71667	50022	229957	410120	600266	810158
5.725	50024	229958	410119	600264	810157
5.73333	50025	229959	410120	600262	810157
5.74167	50027	229959	410121	600261	810156
5.75	50028	229959	410124	600259	810156
5.75833	50029	229959	410128	600257	810156
5.76667	50031	229959	410133	600256	810158
5.775	50032	229960	410140	600255	810160
5.78333	50034	229961	410147	600256	810163
5.79167	50037	229964	410154	600258	810168
5.8	50039	229967	410162	600261	810172
5.80833	50043	229970	410170	600266	810176
5.81667	50046	229974	410179	600271	810180
5.825	50050	229977	410187	600277	810183
5.83333	50054	229981	410196	600285	810187
5.84167	50059	229984	410205	600293	810190
5.85	50062	229986	410215	600302	810194
5.85833	50066	229988	410224	600311	810199
5.86667	50070	229990	410234	600320	810203
5.875	50073	229991	410244	600330	810208
5.88333	50077	229993	410253	600339	810213
5.89167	50080	229995	410260	600348	810217
5.9	50083	229997	410266	600357	810222
5.90833	50086	229999	410271	600365	810226
5.91667	50089	230000	410274	600371	810228
5.925	50091	230000	410275	600377	810229
5.93333	50093	230000	410274	600381	810229
5.94167	50095	230000	410272	600384	810227
5.95	50097	229999	410268	600386	810225
5.95833	50098	229999	410261	600385	810223
5.96667	50100	229999	410254	600383	810221
5.975	50102	229999	410245	600379	810219
5.98333	50105	229998	410236	600373	810216
5.99167	50107	229997	410227	600367	810214
6	50108	229996	410218	600360	810211
6.00833	50110	229996	410210	600352	810207
6.01667	50111	229995	410202	600344	810203
6.025	50113	229995	410197	600336	810200
6.03333	50118	229997	410195	600328	810198
6.04167	50127	230000	410199	600320	810197
6.05	50143	230005	410214	600312	810200
6.05833	50170	230014	410247	600305	810207
6.06667	50216	230027	410310	600301	810223
6.075	50288	230045	410425	600302	810257
6.08333	50401	230071	410618	600313	810323
6.09167	50576	230105	410935	600338	810440
6.1	50836	230148	411432	600392	810645
6.10833	51218	230203	412183	600491	810982
6.11667	51763	230269	413296	600663	811522
6.125	52521	230348	414857	600955	812363
6.13333	53564	230438	417004	601419	813608
6.14167	54942	230541	419855	602141	815424
6.15	56750	230655	423464	603226	817949
6.15833	59050	230776	427980	604777	821339
6.16667	61897	230906	433327	606965	825802
6.175	65392	231040	439528	609896	831351
6.18333	69502	231176	446484	613710	838168
6.19167	74317	231311	453945	618551	846164
6.2	79770	231443	461814	624378	855227
6.20833	85815	231574	469694	631317	865288
6.21667	92435	231701	477367	639176	875887
6.225	99425	231821	484525	647840	886856
6.23333	106767	231929	490832	657136	897695
6.24167	114242	232027	496099	666642	907989
6.25	121734	232115	500086	676178	917405
6.25833	129134	232193	502633	685277	925464
6.26667	136257	232263	503716	693625	931903
6.275	143076	232323	503270	700931	936485
6.28333	149455	232372	501375	706849	938985
6.29167	155381	232409	498194	711202	939412
6.3	160818	232432	493806	713851	937781
6.30833	165739	232440	488537	714658	934156
6.31667	170169	232432	482536	713714	928880
6.325	174058	232404	476082	711053	922072
6.33333	177411	232356	469436	706811	914168
6.34167	180163	232286	462748	701296	905474
6.35	182230	232194	456281	694630	896278
6.35833	183536	232082	450121	687226	887008
6.36667	183941	231951	444412	679301	877827
6.375	183316	231806	439220	671143	869059
6.38333	181603	231651	434566	663060	860838
6.39167	178645	231490	430482	655187	853288
6.4	174482	231328	426932	647777	846508
6.40833	169132	231168	423898	640902	840488
6.41667	162627	231016	421332	634663	835252
6.425	155250	230872	419186	629108	830745
6.43333	147065	230739	417414	624218	826919
6.44167	138424	230619	415958	619999	823713
6.45	129545	230512	414777	616388	821047
6.45833	120641	230419	413825	613343	818861
6.46667	112024	230339	413063	610803	817077
6.475	103789	230272	412459	608702	815638
6.48333	96155	230215	411983	606986	814484
6.49167	89184	230167	411610	605593	813565
6.5	82932	230128	411319	604474	812840
6.50833	77435	230096	411094	603580	812270
6.51667	72651	230070	410919	602872	811825
6.525	68563	230049	410785	602314	811479
6.53333	65101	230033	410682	601878	811212
6.54167	62209	230020	410602	601538	811006
6.55	59817	230010	410542	601274	810847
6.55833	57855	230003	410495	601070	810725
6.56667	56264	229997	410459	600912	810632
6.575	54981	229993	410432	600791	810560
6.58333	53956	229990	410412	600697	810504
6.59167	53143	229987	410397	600626	810461
6.6	52502	229985	410387	600570	810428
6.60833	52000	229982	410381	600527	810402
6.61667	51608	229980	410378	600495	810381
6.625	51304	229979	410378	600470	810362
6.63333	51068	229978	410383	600451	810347
6.64167	50885	229977	410391	600436	810335
6.65	50743	229978	410403	600426	810324
6.65833	50633	229978	410419	600418	810317
6.66667	50546	229979	410440	600414	810313
6.675	50479	229981	410464	600413	810311
6.68333	50425	229983	410492	600414	810311
6.69167	50383	229985	410524	600418	810313
6.7	50350	229988	410561	600424	810316
6.70833	50323	229990	410602	600434	810321
6.71667	50302	229992	410647	600446	810328
6.725	50285	229994	410695	600461	810336
6.73333	50271	229995	410746	600479	810345
6.74167	50259	229996	410799	600499	810355
6.75	50250	229996	410853	600522	810365
6.75833	50242	229996	410909	600547	810374
6.76667	50235	229996	410964	600572	810382
6.775	50230	229995	411020	600599	810391
6.78333	50225	229994	411075	600625	810399
6.79167	50219	229994	411128	600651	810406
6.8	50214	229993	411178	600677	810413
6.80833	50208	229993	411225	600702	810420
6.81667	50202	229992	411267	600727	810425
6.825	50197	229993	411302	600752	810429
6.83333	50191	229993	411331	600777	810433
6.84167	50186	229993	411350	600802	810435
6.85	50180	229992	411361	600826	810438
6.85833	50175	229991	411360	600850	810439
6.86667	50169	229990	411349	600872	810439
6.875	50164	229989	411327	600893	810437
6.88333	50159	229988	411295	600911	810434
6.89167	50155	229987	411253	600926	810428
6.9	50150	229987	411202	600936	810421
6.90833	50147	229987	411143	600941	810414
6.91667	50144	229987	411078	600942	810406
6.925	50141	229987	411009	600937	810399
6.93333	50140	229988	410938	600927	810392
6.94167	50140	229988	410867	600912	810385
6.95	50140	229989	410798	600893	810379
6.95833	50142	229991	410733	600871	810373
6.96667	50145	229992	410672	600845	810370
6.975	50149	229994	410618	600818	810369
6.98333	50155	229995	410570	600790	810371
6.99167	50162	229997	410529	600763	810375
7	50170	229998	410493	600738	810382
7.00833	50180	230000	410462	600715	810389
7.01667	50191	230001	410436	600694	810396
7.025	50202	230003	410413	600675	810402
7.03333	50214	230004	410394	600659	810408
7.04167	50225	230006	410376	600644	810413
7.05	50235	230008	410361	600631	810417
7.05833	50244	230011	410347	600619	810420
7.06667	50253	230013	410334	600607	810421
7.075	50261	230015	410322	600596	810421
7.08333	50268	230017	410313	600583	810420
7.09167	50274	230017	410305	600570	810417
7.1	50279	230017	410299	600556	810414
7.10833	50284	230016	410295	600542	810409
7.11667	50288	230015	410293	600529	810404
7.125	50292	230014	410291	600515	810398
7.13333	50294	230012	410290	600502	810391
7.14167	50295	230010	410290	600488	810383
7.15	50292	230009	410289	600475	810375
7.15833	50287	230006	410287	600462	810364
7.16667	50279	230004	410285	600448	810353
7.175	50269	230002	410282	600434	810340
7.18333	50258	230001	410279	600419	810328
7.19167	50246	230000	410274	600404	810315
7.2	50233	230000	410268	600389	810302
7.20833	50220	230000	410261	600374	810290
7.21667	50208	230001	410254	600359	810278
7.225	50196	230001	410247	600345	810266
7.23333	50185	230001	410240	600332	810255
7.24167	50174	230001	410233	600319	810244
7.25	50164	230001	410228	600308	810234
7.25833	50155	230000	410223	600298	810224
7.26667	50147	230000	410218	600289	810215
7.275	50140	230000	410215	600282	810206
7.28333	50134	230000	410212	600275	810199
7.29167	50129	229999	410210	600270	810193
7.3	50125	229999	410209	600267	810188
7.30833	50122	229998	410209	600264	810184
7.31667	50119	229997	410209	600261	810182
7.325	50117	229997	410210	600258	810181
7.33333	50115	229996	410211	600256	810181
7.34167	50113	229997	410212	600254	810182
7.35	50110	229997	410213	600253	810182
7.35833	50108	229998	410215	600253	810184
7.36667	50106	229999	410216	600255	810185
7.375	50104	230000	410218	600258	810188
7.38333	50102	230001	410220	600262	810191
7.39167	50101	230001	410222	600267	810194
7.4	50099	230002	410224	600274	810198
7.40833	50098	230003	410225	600281	810203
7.41667	50097	230003	410226	600288	810208
7.425	50096	230004	410227	600294	810212
7.43333	50096	230004	410227	600299	810215
7.44167	50097	230004	410227	600303	810218
7.45	50099	230005	410227	600306	810220
7.45833	50101	230005	410227	600307	810220
7.46667	50105	230006	410227	600307	810220
7.475	50108	230008	410227	600306	810219
7.48333	50112	230009	410227	600304	810218
7.49167	50115	230010	410226	600301	810216
7.5	50118	230012	410226	600297	810214
7.50833	50121	230012	410225	600294	810212
7.51667	50124	230013	410225	600291	810211
7.525	50126	230013	410225	600289	810211
7.53333	50128	230013	410226	600287	810211
7.54167	50129	230013	410226	600285	810211
7.55	50129	230012	410228	600283	810210
7.55833	50128	230011	410229	600282	810208
7.56667	50127	230010	410231	600281	810206
7.575	50126	230009	410235	600281	810204
7.58333	50124	230008	410239	600281	810202
7.59167	50122	230009	410244	600281	810202
7.6	50121	230010	410250	600282	810202
7.60833	50119	230011	410257	600283	810203
7.61667	50116	230012	410264	600284	810204
7.625	50114	230014	410271	600286	810205
7.63333	50111	230015	410279	600288	810206
7.64167	50109	230017	410287	600291	810207
7.65	50106	230018	410295	600294	810208
7.65833	50104	230019	410302	600298	810209
7.66667	50102	230019	410309	600302	810210
7.675	50101	230020	410316	600305	810211
7.68333	50100	230020	410324	600308	810212
7.69167	50100	230021	410332	600310	810214
7.7	50101	230022	410342	600312	810217
7.70833	50102	230024	410352	600314	810221
7.71667	50103	230025	410364	600316	810226
7.725	50105	230027	410376	600319	810234
7.73333	50108	230029	410389	600323	810244
7.74167	50112	230031	410403	600328	810255
7.75	50115	230033	410415	600335	810269
7.75833	50119	230035	410427	600344	810284
7.76667	50123	230036	410438	600354	810299
7.775	50126	230037	410445	600366	810314
7.78333	50128	230037	410450	600378	810327
7.79167	50129	230038	410451	600391	810338
7.8	50130	230038	410449	600402	810346
7.80833	50131	230037	410445	600412	810349
7.81667	50131	230037	410438	600418	810349
7.825	50131	230036	410429	600422	810344
7.83333	50131	230035	410417	600421	810335
7.84167	50131	230034	410403	600417	810322
7.85	50131	230034	410387	600409	810308
7.85833	50132	230034	410371	600398	810292
7.86667	50133	230034	410354	600384	810276
7.875	50135	230034	410338	600369	810261
7.88333	50136	230034	410323	600353	810247
7.89167	50137	230034	410310	600338	810236
7.9	50137	230034	410298	600324	810228
7.90833	50136	230033	410288	600311	810223
7.91667	50134	230031	410280	600300	810220
7.925	50132	230029	410274	600291	810221
7.93333	50129	230027	410271	600283	810225
7.94167	50127	230026	410270	600278	810234
7.95	50125	230024	410273	600276	810247
7.95833	50123	230023	410278	600277	810266
7.96667	50121	230022	410287	600283	810289
7.975	50118	230022	410298	600292	810318
7.98333	50116	230022	410312	600305	810351
7.99167	50113	230022	410328	600323	810389
8	50110	230023	410345	600344	810431
8.00833	50108	230025	410361	600371	810474
8.01667	50107	230026	410377	600402	810518
8.025	50107	230028	410391	600436	810560
8.03333	50107	230030	410405	600475	810599
8.04167	50107	230033	410419	600515	810632
8.05	50107	230037	410434	600558	810659
8.05833	50106	230041	410450	600600	810678
8.06667	50106	230047	410468	600642	810690
8.075	50105	230053	410488	600680	810694
8.08333	50105	230059	410507	600714	810694
8.09167	50105	230065	410527	600743	810689
8.1	50106	230072	410544	600765	810682
8.10833	50106	230079	410559	600781	810673
8.11667	50106	230087	410569	600790	810662
8.125	50106	230095	410575	600793	810650
8.13333	50106	230102	410573	600791	810635
8.14167	50106	230110	410564	600785	810617
8.15	50106	230116	410549	600773	810596
8.15833	50106	230122	410527	600757	810572
8.16667	50107	230126	410501	600737	810546
8.175	50107	230129	410471	600712	810517
8.18333	50107	230131	410439	600684	810486
8.19167	50107	230131	410407	600652	810454
8.2	50107	230129	410376	600618	810421
8.20833	50106	230127	410347	600582	810388
8.21667	50106	230122	410321	600545	810356
8.225	50106	230116	410298	600508	810325
8.23333	50106	230109	410277	600472	810297
8.24167	50107	230101	410259	600438	810271
8.25	50109	230092	410244	600406	810248
8.25833	50111	230083	410232	600378	810229
8.26667	50113	230075	410221	600353	810214
8.275	50115	230068	410212	600332	810202
8.28333	50117	230062	410205	600314	810193
8.29167	50119	230057	410199	600299	810186
8.3	50119	230052	410194	600287	810181
8.30833	50120	230047	410191	600278	810178
8.31667	50119	230042	410188	600272	810175
8.325	50119	230039	410186	600268	810173
8.33333	50119	230037	410183	600268	810173
8.34167	50120	230035	410181	600270	810173
8.35	50121	230034	410179	600275	810172
8.35833	50122	230034	410178	600282	810172
8.36667	50123	230035	410176	600291	810170
8.375	50123	230036	410175	600302	810169
8.38333	50123	230037	410173	600313	810168
8.39167	50124	230038	410173	600325	810168
8.4	50125	230039	410172	600338	810168
8.40833	50126	230039	410172	600351	810169
8.41667	50128	230039	410173	600364	810171
8.425	50130	230039	410174	600377	810173
8.43333	50130	230039	410175	600389	810175
8.44167	50130	230039	410176	600402	810176
8.45	50130	230039	410176	600414	810177
8.45833	50130	230039	410177	600425	810177
8.46667	50130	230040	410179	600437	810178
8.475	50129	230040	410180	600449	810180
8.48333	50129	230040	410182	600462	810183
8.49167	50129	230040	410184	600475	810186
8.5	50129	230039	410186	600488	810190
8.50833	50129	230037	410187	600501	810195
8.51667	50129	230036	410189	600513	810198
8.525	50129	230035	410191	600524	810201
8.53333	50130	230034	410193	600533	810202
8.54167	50130	230034	410196	600540	810202
8.55	50130	230035	410199	600544	810202
8.55833	50129	230036	410202	600545	810202
8.56667	50129	230038	410205	600542	810201
8.575	50129	230040	410208	600535	810199
8.58333	50130	230041	410210	600525	810197
8.59167	50131	230042	410211	600511	810195
8.6	50133	230042	410211	600495	810192
8.60833	50134	230042	410211	600478	810190
8.61667	50135	230043	410209	600459	810189
8.625	50135	230043	410208	600441	810188
8.63333	50135	230045	410207	600423	810188
8.64167	50135	230046	410206	600406	810188
8.65	50135	230048	410206	600391	810188
8.65833	50135	230050	410207	600378	810189
8.66667	50136	230051	410209	600366	810190
8.675	50137	230053	410212	600355	810193
8.68333	50139	230055	410217	600345	810196
8.69167	50141	230056	410224	600337	810199
8.7	50142	230058	410233	600331	810201
8.70833	50142	230060	410244	600326	810203
8.71667	50143	230063	410256	600323	810205
8.725	50144	230067	410270	600321	810206
8.73333	50146	230071	410284	600321	810207
8.74167	50148	230077	410298	600322	810208
8.75	50150	230084	410310	600324	810207
8.75833	50152	230091	410321	600326	810206
8.76667	50155	230100	410329	600328	810204
8.775	50158	230109	410334	600330	810201
8.78333	50161	230117	410336	600333	810197
8.79167	50163	230126	410334	600336	810193
8.8	50166	230134	410329	600339	810190
8.80833	50168	230142	410322	600340	810186
8.81667	50168	230149	410312	600341	810183
8.825	50169	230155	410301	600340	810180
8.83333	50168	230160	410290	600338	810178
8.84167	50167	230162	410278	600335	810176
8.85	50166	230163	410267	600333	810176
8.85833	50164	230162	410257	600330	810177
8.86667	50162	230158	410249	600329	810179
8.875	50160	230153	410242	600330	810182
8.88333	50158	230147	410237	600332	810186
8.89167	50157	230140	410235	600336	810190
8.9	50156	230132	410235	600342	810195
8.90833	50155	230124	410237	600350	810201
8.91667	50154	230117	410241	600360	810207
8.925	50152	230110	410246	600374	810214
8.93333	50150	230103	410251	600390	810221
8.94167	50149	230098	410256	600408	810229
8.95	50147	230093	410261	600428	810236
8.95833	50146	230090	410265	600450	810242
8.96667	50145	230087	410269	600472	810248
8.975	50146	230084	410273	600496	810253
8.98333	50147	230082	410277	600519	810257
8.99167	50149	230081	410281	600543	810261
9	50150	230080	410284	600566	810264
9.00833	50152	230079	410288	600589	810266
9.01667	50153	230078	410291	600611	810267
9.025	50154	230076	410294	600631	810266
9.03333	50155	230075	410296	600649	810264
9.04167	50155	230074	410297	600665	810260
9.05	50156	230073	410297	600678	810255
9.05833	50156	230074	410297	600687	810249
9.06667	50157	230074	410296	600691	810242
9.075	50157	230075	410294	600690	810236
9.08333	50158	230075	410292	600684	810231
9.09167	50157	230075	410289	600672	810227
9.1	50157	230074	410285	600655	810222
9.10833	50157	230073	410282	600635	810218
9.11667	50156	230072	410278	600612	810214
9.125	50155	230071	410275	600588	810209
9.13333	50155	230071	410273	600564	810205
9.14167	50155	230070	410271	600540	810201
9.15	50156	230069	410269	600516	810198
9.15833	50157	230068	410268	600495	810195
9.16667	50159	230067	410267	600475	810193
9.175	50161	230067	410265	600458	810192
9.18333	50162	230068	410264	600443	810190
9.19167	50162	230069	410264	600431	810190
9.2	50163	230070	410264	600421	810190
9.20833	50163	230070	410266	600412	810191
9.21667	50163	230070	410269	600405	810193
9.225	50163	230070	410272	600400	810195
9.23333	50162	230070	410275	600395	810198
9.24167	50161	230071	410276	600393	810201
9.25	50159	230073	410277	600392	810204
9.25833	50157	230076	410278	600392	810206
9.26667	50155	230078	410277	600393	810208
9.275	50154	230081	410276	600394	810209
9.28333	50154	230085	410274	600396	810210
9.29167	50155	230088	410271	600397	810210
9.3	50156	230091	410267	600397	810209
9.30833	50157	230094	410261	600395	810207
9.31667	50158	230096	410254	600391	810205
9.325	50160	230098	410247	600385	810203
9.33333	50161	230100	410241	600377	810200
9.34167	50161	230101	410237	600368	810197
9.35	50163	230102	410233	600358	810193
9.35833	50164	230103	410232	600349	810190
9.36667	50166	230103	410231	600341	810186
9.375	50168	230103	410231	600333	810183
9.38333	50171	230104	410233	600326	810181
9.39167	50173	230104	410234	600321	810178
9.4	50175	230104	410235	600317	810176
9.40833	50177	230106	410235	600314	810175
9.41667	50180	230107	410234	600312	810173
9.425	50182	230107	410232	600312	810172
9.43333	50186	230108	410228	600312	810172
9.44167	50189	230108	410225	600312	810171
9.45	50193	230109	410221	600310	810170
9.45833	50196	230109	410218	600308	810169
9.46667	50199	230110	410216	600303	810168
9.475	50202	230110	410214	600297	810166
9.48333	50204	230110	410212	600290	810165
9.49167	50206	230109	410211	600283	810164
9.5	50206	230107	410210	600275	810162
9.50833	50206	230105	410210	600268	810159
9.51667	50206	230102	410209	600261	810156
9.525	50205	230100	410208	600255	810153
9.53333	50204	230098	410206	600248	810151
9.54167	50202	230096	410203	600242	810149
9.55	50200	230096	410200	600237	810148
9.55833	50198	230096	410197	600233	810148
9.56667	50196	230097	410193	600230	810148
9.575	50194	230098	410189	600228	810148
9.58333	50191	230100	410185	600227	810149
9.59167	50190	230101	410181	600226	810149
9.6	50188	230102	410177	600226	810150
9.60833	50186	230102	410173	600227	810151
9.61667	50185	230102	410170	600228	810152
9.625	50184	230101	410167	600229	810152
9.63333	50183	230100	410166	600230	810152
9.64167	50182	230099	410165	600231	810152
9.65	50182	230099	410165	600233	810151
9.65833	50183	230100	410166	600235	810151
9.66667	50184	230101	410168	600237	810151
9.675	50186	230103	410170	600239	810152
9.68333	50187	230105	410174	600240	810152
9.69167	50189	230107	410179	600241	810153
9.7	50191	230109	410188	600243	810154
9.70833	50193	230111	410203	600244	810157
9.71667	50195	230114	410228	600247	810161
9.725	50197	230117	410268	600250	810168
9.73333	50198	230122	410331	600254	810180
9.74167	50199	230129	410425	600261	810200
9.75	50201	230139	410557	600272	810230
9.75833	50204	230154	410739	600292	810274
9.76667	50211	230175	410972	600323	810337
9.775	50221	230206	411260	600370	810423
9.78333	50237	230250	411599	600442	810538
9.79167	50260	230311	411971	600546	810681
9.8	50293	230390	412367	600687	810851
9.80833	50340	230490	412756	600874	811047
9.81667	50404	230607	413113	601106	811255
9.825	50486	230745	413418	601382	811469
9.83333	50592	230895	413645	601698	811673
9.84167	50720	231055	413780	602034	811851
9.85	50870	231219	413821	602378	811993
9.85833	51040	231377	413764	602704	812088
9.86667	51222	231524	413624	602989	812131
9.875	51412	231651	413415	603218	812122
9.88333	51600	231750	413153	603371	812065
9.89167	51776	231818	412861	603439	811965
9.9	51932	231848	412552	603424	811834
9.90833	52057	231841	412245	603329	811680
9.91667	52144	231799	411950	603168	811516
9.925	52190	231725	411676	602955	811348
9.93333	52191	231625	411428	602705	811184
9.94167	52149	231506	411208	602437	811031
9.95	52069	231375	411018	602163	810891
9.95833	51956	231240	410856	601897	810767
9.96667	51819	231104	410720	601646	810657
9.975	51665	230974	410610	601417	810563
9.98333	51504	230852	410524	601213	810484
9.99167	51342	230742	410464	601034	810417
10	51185	230645	410434	600881	810363
10.0083	51039	230560	410454	600751	810319
10.0167	50906	230491	410550	600644	810284
10.025	50788	230439	410788	600557	810257
10.0333	50685	230413	411284	600488	810237
10.0417	50597	230425	412203	600434	810222
10.05	50523	230498	413845	600393	810212
10.0583	50462	230680	416604	600368	810207
10.0667	50411	231034	420930	600360	810206
10.075	50370	231672	427521	600378	810212
10.0833	50338	232752	436892	600436	810226
10.0917	50312	234454	449477	600554	810249
10.1	50291	237058	465847	600770	810284
10.1083	50275	240837	485397	601135	810333
10.1167	50261	246026	507924	601701	810396
10.125	50251	253008	532226	602549	810476
10.1333	50243	261795	556447	603743	810569
10.1417	50236	272573	579263	605310	810673
10.15	50231	285257	598557	607311	810780
10.1583	50227	299412	612751	609658	810883
10.1667	50224	314880	621103	612288	810973
10.175	50221	330767	622946	615069	811044
10.1833	50219	346494	618470	617762	811089
10.1917	50218	361254	608772	620210	811106
10.2	50217	374054	594540	622202	811096
10.2083	50217	384276	577466	623562	811059
10.2167	50218	391237	558718	624236	811002
10.225	50220	394391	539434	624189	810930
10.2333	50221	393792	520724	623449	810848
10.2417	50223	389424	503121	622166	810763
10.25	50224	381658	487199	620430	810677
10.2583	50225	371308	473130	618421	810595
10.2667	50226	358831	460991	616278	810520
10.275	50227	345254	450740	614112	810452
10.2833	50228	331203	442214	612041	810394
10.2917	50229	317317	435252	610116	810346
10.3	50230	304186	429635	608389	810305
10.3083	50231	292064	425166	606876	810273
10.3167	50232	281247	421653	605579	810247
10.325	50231	271784	418917	604490	810226
10.3333	50230	263684	416810	603590	810210
10.3417	50229	256883	415200	602857	810198
10.35	50227	251253	413980	602269	810190
10.3583	50227	246672	413061	601803	810184
10.3667	50228	242986	412374	601439	810180
10.375	50230	240058	411862	601156	810178
10.3833	50233	237759	411483	600940	810177
10.3917	50236	235969	411202	600774	810176
10.4	50239	234589	410994	600649	810175
10.4083	50242	233533	410839	600555	810175
10.4167	50244	232730	410724	600484	810175
10.425	50246	232125	410637	600431	810176
10.4333	50247	231670	410572	600393	810176
10.4417	50249	231330	410522	600365	810177
10.45	50251	231077	410484	600345	810176
10.4583	50253	230888	410453	600331	810176
10.4667	50257	230748	410429	600319	810175
10.475	50260	230643	410409	600310	810174
10.4833	50263	230565	410393	600302	810173
10.4917	50264	230507	410379	600296	810173
10.5	50264	230463	410368	600291	810173
10.5083	50264	230429	410358	600286	810173
10.5167	50262	230402	410349	600281	810173
10.525	50260	230380	410342	600276	810172
10.5333	50259	230363	410336	600271	810171
10.5417	50258	230348	410331	600267	810171
10.55	50258	230337	410327	600264	810172
10.5583	50257	230327	410322	600262	810175
10.5667	50256	230320	410318	600260	810178
10.575	50255	230314	410312	600260	810183
10.5833	50254	230309	410306	600260	810187
10.5917	50254	230304	410300	600261	810192
10.6	50254	230300	410293	600262	810195
10.6083	50255	230295	410286	600263	810197
10.6167	50256	230291	410279	600264	810199
10.625	50256	230286	410274	600264	810198
10.6333	50257	230282	410271	600264	810197
10.6417	50258	230277	410269	600264	810194
10.65	50259	230273	410270	600263	810191
10.6583	50260	230269	410274	600261	810187
10.6667	50260	230265	410281	600259	810182
10.675	50261	230261	410292	600256	810178
10.6833	50260	230258	410304	600253	810174
10.6917	50259	230256	410316	600250	810170
10.7	50259	230255	410328	600249	810168
10.7083	50258	230257	410337	600248	810166
10.7167	50258	230260	410343	600247	810164
10.725	50258	230264	410346	600247	810163
10.7333	50258	230269	410344	600247	810161
10.7417	50258	230274	410339	600247	810160
10.75	50257	230280	410330	600246	810159
10.7583	50256	230285	410318	600245	810158
10.7667	50255	230289	410304	600244	810157
10.775	50254	230292	410288	600242	810157
10.7833	50253	230294	410273	600240	810157
10.7917	50252	230292	410257	600239	810157
10.8	50252	230288	410242	600237	810157
10.8083	50251	230281	410228	600235	810156
10.8167	50251	230273	410215	600233	810155
10.825	50250	230262	410204	600231	810155
10.8333	50250	230251	410195	600230	810155
10.8417	50249	230240	410188	600229	810156
10.85	50249	230230	410182	600228	810157
10.8583	50249	230220	410179	600228	810159
10.8667	50249	230211	410177	600227	810160
10.875	50249	230203	410176	600227	810160
10.8833	50248	230196	410178	600227	810160
10.8917	50248	230191	410181	600227	810159
10.9	50247	230187	410187	600227	810158
10.9083	50247	230185	410196	600226	810157
10.9167	50247	230184	410211	600226	810156
10.925	50247	230185	410235	600226	810155
10.9333	50246	230186	410269	600226	810156
10.9417	50246	230189	410317	600226	810156
10.95	50245	230193	410381	600227	810157
10.9583	50245	230199	410464	600228	810159
10.9667	50243	230208	410563	600229	810161
10.975	50242	230222	410677	600230	810163
10.9833	50240	230241	410802	600232	810166
10.9917	50239	230268	410926	600235	810169
11	50239	230304	411043	600240	810174
11.0083	50238	230349	411143	600248	810178
11.0167	50238	230403	411215	600257	810184
11.025	50238	230464	411257	600269	810190
11.0333	50237	230531	411266	600282	810195
11.0417	50237	230600	411243	600296	810201
11.05	50238	230669	411193	600310	810205
11.0583	50240	230731	411122	600323	810209
11.0667	50242	230783	411036	600335	810211
11.075	50245	230822	410944	600344	810212
11.0833	50248	230843	410850	600349	810213
11.0917	50251	230849	410761	600351	810212
11.1	50253	230839	410678	600350	810211
11.1083	50256	230814	410604	600345	810210
11.1167	50258	230775	410541	600338	810208
11.125	50260	230729	410489	600330	810206
11.1333	50262	230681	410448	600322	810204
11.1417	50264	230634	410418	600314	810201
11.15	50265	230590	410399	600306	810198
11.1583	50266	230552	410392	600299	810195
11.1667	50266	230520	410394	600293	810193
11.175	50266	230496	410404	600289	810191
11.1833	50266	230477	410420	600286	810190
11.1917	50265	230465	410440	600284	810189
11.2	50265	230457	410462	600283	810189
11.2083	50264	230454	410482	600282	810189
11.2167	50264	230453	410499	600282	810188
11.225	50265	230455	410512	600282	810188
11.2333	50266	230458	410517	600283	810188
11.2417	50267	230461	410516	600284	810188
11.25	50268	230463	410509	600285	810187
11.2583	50269	230464	410497	600286	810187
11.2667	50270	230463	410481	600287	810186
11.275	50269	230459	410462	600286	810185
11.2833	50268	230451	410441	600284	810184
11.2917	50267	230439	410421	600281	810183
11.3	50265	230423	410401	600278	810181
11.3083	50263	230404	410382	600275	810180
11.3167	50261	230383	410366	600271	810178
11.325	50259	230361	410352	600267	810176
11.3333	50258	230338	410341	600263	810174
11.3417	50258	230316	410336	600260	810172
11.35	50257	230295	410339	600257	810171
11.3583	50257	230276	410358	600255	810171
11.3667	50257	230257	410401	600252	810172
11.375	50256	230241	410486	600251	810173
11.3833	50255	230228	410630	600249	810174
11.3917	50254	230217	410859	600247	810174
11.4	50254	230210	411204	600246	810174
11.4083	50254	230206	411677	600245	810174
11.4167	50253	230206	412306	600245	810174
11.425	50253	230211	413079	600246	810175
11.4333	50252	230222	413966	600247	810176
11.4417	50252	230240	414939	600250	810178
11.45	50252	230266	415907	600254	810181
11.4583	50251	230302	416805	600259	810184
11.4667	50250	230348	417559	600267	810188
11.475	50249	230404	418094	600277	810192
11.4833	50248	230469	418378	600289	810196
11.4917	50247	230542	418406	600302	810199
11.5	50247	230617	418176	600315	810201
11.5083	50247	230693	417741	600327	810203
11.5167	50247	230763	417146	600336	810203
11.525	50246	230822	416442	600343	810202
11.5333	50247	230866	415693	600346	810200
11.5417	50248	230892	414935	600345	810197
11.55	50249	230898	414211	600340	810194
11.5583	50249	230885	413542	600333	810191
11.5667	50250	230854	412944	600324	810188
11.575	50250	230809	412424	600313	810186
11.5833	50251	230753	411980	600301	810185
11.5917	50250	230690	411609	600289	810184
11.6	50250	230626	411303	600279	810184
11.6083	50249	230562	411055	600269	810183
11.6167	50248	230501	410855	600260	810182
11.625	50246	230445	410697	600254	810181
11.6333	50245	230395	410574	600249	810179
11.6417	50244	230352	410477	600245	810177
11.65	50243	230315	410403	600243	810175
11.6583	50244	230284	410346	600242	810173
11.6667	50244	230259	410303	600241	810172
11.675	50246	230239	410271	600240	810172
11.6833	50248	230223	410248	600240	810171
11.6917	50250	230210	410232	600238	810171
11.7	50252	230200	410222	600237	810171
11.7083	50253	230192	410215	600236	810172
11.7167	50253	230186	410211	600234	810173
11.725	50253	230182	410209	600233	810176
11.7333	50253	230178	410206	600232	810178
11.7417	50253	230175	410205	600231	810181
11.75	50252	230172	410203	600231	810184
11.7583	50252	230170	410202	600231	810186
11.7667	50251	230168	410200	600232	810187
11.775	50250	230167	410199	600233	810186
11.7833	50248	230167	410198	600234	810186
11.7917	50247	230167	410198	600235	810185
11.8	50246	230168	410199	600235	810185
11.8083	50246	230170	410200	600235	810185
11.8167	50247	230172	410201	600235	810185
11.825	50247	230174	410203	600235	810186
11.8333	50247	230176	410205	600235	810186
11.8417	50247	230178	410208	600235	810186
11.85	50247	230179	410211	600234	810185
11.8583	50247	230179	410214	600234	810185
11.8667	50247	230179	410218	600233	810184
11.875	50247	230177	410221	600232	810184
11.8833	50247	230177	410225	600231	810184
11.8917	50247	230178	410227	600231	810183
11.9	50247	230180	410229	600231	810183
11.9083	50248	230183	410230	600231	810183
11.9167	50248	230186	410229	600232	810182
11.925	50249	230189	410227	600233	810181
11.9333	50249	230191	410224	600234	810180
11.9417	50250	230193	410220	600234	810180
11.95	50249	230194	410215	600235	810180
11.9583	50249	230194	410210	600235	810180
11.9667	50248	230193	410204	600235	810181
11.975	50247	230192	410199	600236	810181
11.9833	50245	230190	410194	600236	810181
11.9917	50243	230188	410190	600236	810180
12	50242	230186	410186	600236	810179
12.0083	50241	230184	410183	600235	810178
12.0167	50240	230183	410181	600235	810177
12.025	50240	230181	410180	600234	810177
12.0333	50240	230179	410180	600233	810177
12.0417	50241	230178	410181	600233	810178
12.05	50240	230176	410182	600233	810180
12.0583	50239	230174	410185	600233	810183
12.0667	50238	230173	410189	600233	810186
12.075	50236	230171	410195	600233	810190
12.0833	50235	230170	410202	600233	810194
12.0917	50234	230169	410212	600234	810198
12.1	50235	230169	410226	600235	810204
12.1083	50235	230169	410242	600237	810210
12.1167	50237	230170	410261	600241	810217
12.125	50238	230171	410283	600246	810225
12.1333	50240	230174	410305	600254	810234
12.1417	50242	230177	410328	600262	810245
12.15	50245	230182	410350	600273	810257
12.1583	50248	230187	410368	600285	810269
12.1667	50252	230194	410383	600299	810281
12.175	50256	230202	410393	600313	810292
12.1833	50261	230211	410398	600329	810301
12.1917	50267	230221	410399	600344	810307
12.2	50274	230232	410395	600359	810311
12.2083	50283	230243	410387	600372	810312
12.2167	50293	230254	410376	600383	810311
12.225	50304	230264	410362	600391	810307
12.2333	50315	230272	410348	600394	810301
12.2417	50326	230278	410334	600394	810293
12.25	50334	230280	410320	600390	810284
12.2583	50341	230280	410307	600382	810273
12.2667	50345	230277	410294	600372	810263
12.275	50346	230273	410282	600361	810253
12.2833	50344	230266	410271	600348	810244
12.2917	50341	230259	410260	600336	810236
12.3	50335	230252	410250	600324	810229
12.3083	50329	230244	410240	600313	810223
12.3167	50321	230236	410231	600302	810218
12.325	50313	230229	410223	600292	810214
12.3333	50306	230222	410216	600284	810209
12.3417	50298	230216	410211	600276	810204
12.35	50291	230210	410207	600270	810200
12.3583	50285	230204	410204	600265	810197
12.3667	50279	230199	410201	600262	810194
12.375	50274	230194	410200	600258	810192
12.3833	50271	230190	410199	600255	810191
12.3917	50268	230187	410199	600252	810190
12.4	50265	230184	410199	600249	810190
12.4083	50262	230182	410199	600248	810189
12.4167	50260	230182	410200	600247	810188
12.425	50258	230182	410201	600248	810186
12.4333	50256	230182	410202	600248	810185
12.4417	50255	230183	410203	600249	810183
12.45	50253	230184	410204	600249	810182
12.4583	50252	230185	410205	600249	810182
12.4667	50250	230185	410206	600250	810183
12.475	50248	230185	410207	600250	810184
12.4833	50247	230185	410207	600251	810186
12.4917	50245	230185	410206	600253	810188
12.5	50244	230184	410205	600254	810190
12.5083	50243	230184	410205	600255	810192
12.5167	50243	230184	410205	600256	810194
12.525	50243	230185	410205	600256	810196
12.5333	50243	230187	410207	600256	810199
12.5417	50244	230188	410209	600255	810202
12.55	50246	230189	410212	600255	810205
12.5583	50249	230190	410215	600255	810206
12.5667	50252	230190	410218	600255	810206
12.575	50255	230190	410222	600255	810206
12.5833	50256	230190	410227	600254	810204
12.5917	50257	230190	410231	600254	810203
12.6	50258	230191	410235	600253	810201
12.6083	50258	230192	410238	600252	810200
12.6167	50258	230193	410241	600252	810199
12.625	50258	230195	410241	600252	810199
12.6333	50258	230197	410241	600253	810200
12.6417	50258	230199	410239	600254	810201
12.65	50257	230202	410236	600255	810202
12.6583	50257	230204	410234	600257	810203
12.6667	50256	230206	410231	600259	810204
12.675	50254	230207	410229	600261	810205
12.6833	50253	230207	410228	600263	810207
12.6917	50251	230206	410227	600264	810210
12.7	50251	230204	410227	600266	810213
12.7083	50251	230202	410228	600268	810216
12.7167	50251	230201	410230	600270	810220
12.725	50252	230200	410232	600272	810223
12.7333	50253	230199	410235	600273	810226
12.7417	50254	230199	410238	600275	810229
12.75	50255	230199	410240	600276	810231
12.7583	50256	230199	410240	600278	810232
12.7667	50257	230200	410240	600280	810233
12.775	50258	230202	410240	600283	810234
12.7833	50259	230203	410239	600286	810233
12.7917	50260	230205	410237	600290	810233
12.8	50261	230207	410236	600292	810232
12.8083	50263	230209	410234	600295	810231
12.8167	50264	230211	410233	600297	810231
12.825	50266	230213	410232	600298	810231
12.8333	50269	230214	410230	600300	810231
12.8417	50271	230215	410227	600301	810231
12.85	50274	230216	410223	600302	810232
12.8583	50277	230216	410218	600302	810231
12.8667	50280	230216	410213	600301	810230
12.875	50284	230216	410207	600300	810229
12.8833	50287	230216	410203	600298	810226
12.8917	50290	230215	410199	600296	810224
12.9	50293	230213	410196	600294	810221
12.9083	50295	230210	410195	600292	810218
12.9167	50297	230207	410193	600290	810215
12.925	50297	230203	410192	600287	810213
12.9333	50296	230199	410190	600283	810211
12.9417	50294	230195	410188	600280	810210
12.95	50291	230191	410186	600277	810209
12.9583	50287	230189	410185	600274	810208
12.9667	50283	230188	410183	600270	810206
12.975	50280	230188	410182	600267	810204
12.9833	50276	230189	410181	600264	810203
12.9917	50272	230191	410181	600262	810204
13	50269	230192	410181	600260	810205
13.0083	50266	230193	410182	600260	810206
13.0167	50264	230193	410183	600259	810208
13.025	50263	230193	410184	600258	810209
13.0333	50262	230192	410187	600257	810210
13.0417	50262	230191	410189	600257	810210
13.05	50262	230190	410191	600257	810210
13.0583	50263	230191	410194	600258	810210
13.0667	50264	230192	410195	600259	810210
13.075	50265	230194	410197	600260	810211
13.0833	50267	230196	410198	600261	810213
13.0917	50268	230197	410199	600262	810215
13.1	50269	230199	410200	600262	810216
13.1083	50270	230201	410200	600262	810218
13.1167	50271	230203	410201	600263	810219
13.125	50273	230205	410201	600263	810219
13.1333	50276	230207	410201	600262	810219
13.1417	50278	230208	410201	600262	810218
13.15	50281	230209	410201	600261	810217
13.1583	50282	230209	410202	600261	810215
13.1667	50283	230208	410203	600260	810214
13.175	50284	230208	410203	600259	810213
13.1833	50285	230208	410204	600259	810212
13.1917	50286	230208	410204	600259	810211
13.2	50287	230208	410203	600260	810210
13.2083	50287	230207	410202	600261	810209
13.2167	50286	230206	410201	600262	810207
13.225	50285	230205	410200	600262	810206
13.2333	50282	230204	410200	600262	810205
13.2417	50280	230203	410199	600262	810205
13.25	50278	230202	410199	600262	810206
13.2583	50276	230202	410198	600262	810208
13.2667	50275	230203	410199	600262	810209
13.275	50274	230204	410199	600262	810211
13.2833	50272	230205	410200	600262	810213
13.2917	50271	230205	410201	600262	810215
13.3	50269	230206	410203	600263	810216
13.3083	50268	230207	410205	600263	810217
13.3167	50267	230207	410206	600264	810218
13.325	50267	230208	410207	600264	810218
13.3333	50267	230209	410206	600265	810219
13.3417	50268	230210	410205	600265	810219
13.35	50270	230212	410204	600265	810220
13.3583	50271	230213	410204	600265	810220
13.3667	50272	230214	410203	600264	810219
13.375	50273	230215	410203	600263	810219
13.3833	50273	230216	410203	600263	810218
13.3917	50272	230215	410203	600263	810218
13.4	50271	230214	410202	600264	810218
13.4083	50271	230213	410202	600264	810219
13.4167	50271	230212	410202	600264	810220
13.425	50271	230211	410203	600264	810221
13.4333	50272	230211	410204	600264	810222
13.4417	50272	230211	410205	600264	810223
13.45	50273	230211	410207	600264	810224
13.4583	50273	230211	410209	600264	810224
13.4667	50274	230212	410212	600265	810224
13.475	50274	230212	410215	600265	810224
13.4833	50275	230213	410218	600265	810224
13.4917	50277	230214	410222	600265	810225
13.5	50279	230214	410227	600264	810226
13.5083	50281	230214	410234	600263	810228
13.5167	50284	230214	410240	600264	810232
13.525	50286	230214	410248	600267	810236
13.5333	50288	230216	410256	600270	810242
13.5417	50290	230218	410265	600275	810247
13.55	50291	230221	410278	600281	810252
13.5583	50292	230225	410301	600287	810256
13.5667	50294	230229	410345	600293	810259
13.575	50296	230233	410431	600299	810261
13.5833	50298	230238	410586	600305	810261
13.5917	50302	230243	410859	600311	810261
13.6	50307	230248	411305	600316	810260
13.6083	50311	230256	411972	600321	810260
13.6167	50316	230269	412937	600328	810259
13.625	50320	230293	414214	600339	810260
13.6333	50323	230340	415782	600359	810263
13.6417	50324	230431	417622	600397	810268
13.65	50325	230598	419564	600461	810276
13.6583	50325	230895	421483	600561	810286
13.6667	50324	231385	423212	600710	810298
13.675	50323	232133	424561	600914	810310
13.6833	50322	233238	425429	601172	810321
13.6917	50320	234733	425771	601484	810329
13.7	50318	236633	425555	601824	810335
13.7083	50316	238938	424879	602171	810337
13.7167	50313	241468	423830	602497	810336
13.725	50311	244105	422517	602767	810331
13.7333	50309	246624	421079	602956	810325
13.7417	50307	248768	419598	603055	810317
13.75	50305	250381	418169	603052	810308
13.7583	50303	251327	416841	602960	810299
13.7667	50301	251519	415649	602796	810290
13.775	50300	251039	414611	602575	810281
13.7833	50299	249952	413725	602324	810274
13.7917	50299	248400	412986	602059	810267
13.8	50298	246567	412381	601797	810261
13.8083	50298	244572	411894	601550	810255
13.8167	50297	242571	411506	601326	810250
13.825	50296	240651	411202	601128	810245
13.8333	50295	238882	410966	600958	810242
13.8417	50294	237308	410785	600815	810239
13.85	50293	235939	410646	600698	810237
13.8583	50293	234780	410540	600603	810236
13.8667	50293	233815	410461	600529	810236
13.875	50293	233027	410402	600471	810236
13.8833	50293	232392	410357	600427	810236
13.8917	50293	231888	410324	600394	810237
13.9	50292	231494	410299	600367	810237
13.9083	50291	231189	410282	600347	810237
13.9167	50291	230955	410269	600332	810237
13.925	50291	230778	410261	600320	810237
13.9333	50291	230645	410255	600311	810237
13.9417	50291	230545	410250	600304	810237
13.95	50291	230471	410245	600299	810237
13.9583	50290	230415	410242	600296	810237
13.9667	50289	230374	410240	600293	810237
13.975	50288	230343	410239	600291	810237
13.9833	50287	230320	410238	600290	810237
13.9917	50287	230302	410237	600290	810237
14	50287	230288	410236	600290	810237
14.0083	50288	230279	410236	600290	810237
14.0167	50289	230272	410237	600291	810237
14.025	50291	230267	410238	600291	810237
14.0333	50293	230264	410241	600292	810237
14.0417	50295	230262	410243	600292	810238
14.05	50297	230262	410245	600292	810239
14.0583	50299	230261	410247	600293	810241
14.0667	50300	230261	410248	600293	810244
14.075	50301	230262	410249	600293	810247
14.0833	50301	230263	410250	600294	810251
14.0917	50302	230264	410251	600295	810255
14.1	50302	230265	410252	600296	810258
14.1083	50303	230265	410254	600299	810261
14.1167	50303	230266	410255	600302	810264
14.125	50303	230266	410255	600304	810267
14.1333	50302	230266	410255	600307	810269
14.1417	50302	230266	410254	600308	810270
14.15	50301	230266	410253	600309	810271
14.1583	50301	230265	410251	600310	810270
14.1667	50300	230264	410248	600309	810269
14.175	50300	230264	410246	600309	810267
14.1833	50301	230263	410244	600307	810265
14.1917	50302	230262	410242	600306	810262
14.2	50304	230262	410240	600305	810260
14.2083	50305	230261	410239	600303	810258
14.2167	50307	230259	410238	600301	810257
14.225	50307	230258	410237	600299	810256
14.2333	50307	230257	410236	600298	810255
14.2417	50306	230256	410236	600297	810253
14.25	50304	230255	410237	600296	810252
14.2583	50303	230255	410239	600295	810251
14.2667	50302	230255	410240	600295	810250
14.275	50301	230254	410241	600294	810249
14.2833	50302	230253	410242	600294	810249
14.2917	50302	230252	410241	600294	810249
14.3	50304	230252	410241	600294	810250
14.3083	50305	230252	410241	600295	810250
14.3167	50306	230254	410242	600296	810250
14.325	50307	230256	410243	600296	810251
14.3333	50308	230259	410246	600296	810251
14.3417	50309	230261	410250	600296	810251
14.35	50310	230263	410255	600296	810251
14.3583	50310	230265	410261	600296	810252
14.3667	50311	230267	410270	600296	810254
14.375	50311	230269	410280	600296	810256
14.3833	50312	230271	410291	600297	810258
14.3917	50312	230273	410304	600298	810262
14.4	50313	230275	410316	600301	810265
14.4083	50314	230279	410328	600304	810270
14.4167	50316	230283	410339	600308	810275
14.425	50318	230288	410346	600313	810280
14.4333	50321	230294	410351	600319	810286
14.4417	50324	230301	410352	600325	810290
14.45	50327	230309	410350	600331	810295
14.4583	50331	230318	410346	600337	810298
14.4667	50334	230327	410339	600342	810300
14.475	50338	230336	410332	600347	810301
14.4833	50342	230345	410324	600351	810302
14.4917	50345	230352	410316	600354	810301
14.5	50347	230357	410308	600356	810300
14.5083	50347	230359	410300	600357	810298
14.5167	50348	230359	410292	600358	810296
14.525	50347	230356	410285	600358	810293
14.5333	50346	230350	410278	600358	810289
14.5417	50345	230342	410272	600357	810286
14.55	50344	230334	410267	600355	810283
14.5583	50342	230325	410262	600352	810280
14.5667	50341	230318	410257	600348	810278
14.575	50339	230311	410253	600343	810275
14.5833	50338	230306	410250	600339	810274
14.5917	50336	230300	410247	600334	810273
14.6	50334	230295	410245	600330	810273
14.6083	50332	230291	410244	600326	810273
14.6167	50331	230286	410243	600323	810273
14.625	50330	230283	410242	600320	810272
14.6333	50329	230280	410243	600318	810272
14.6417	50328	230277	410243	600317	810272
14.65	50327	230275	410244	600316	810273
14.6583	50327	230274	410245	600315	810274
14.6667	50327	230273	410247	600313	810275
14.675	50327	230273	410249	600312	810277
14.6833	50327	230273	410252	600311	810279
14.6917	50328	230273	410254	600312	810281
14.7	50329	230272	410257	600313	810284
14.7083	50329	230270	410259	600315	810286
14.7167	50330	230269	410260	600317	810288
14.725	50331	230268	410262	600319	810289
14.7333	50332	230267	410263	600320	810291
14.7417	50332	230268	410264	600322	810293
14.75	50333	230269	410265	600323	810294
14.7583	50333	230270	410266	600324	810296
14.7667	50334	230271	410266	600326	810297
14.775	50335	230273	410266	600327	810299
14.7833	50335	230274	410266	600329	810299
14.7917	50336	230275	410267	600330	810299
14.8	50337	230275	410268	600331	810298
14.8083	50337	230276	410268	600333	810297
14.8167	50336	230276	410269	600334	810295
14.825	50335	230277	410269	600334	810293
14.8333	50333	230277	410269	600335	810292
14.8417	50330	230278	410268	600334	810291
14.85	50329	230278	410268	600333	810290
14.8583	50328	230279	410268	600332	810290
14.8667	50328	230279	410267	600331	810290
14.875	50329	230279	410265	600330	810290
14.8833	50331	230278	410264	600330	810290
14.8917	50332	230278	410263	600330	810289
14.9	50334	230278	410262	600331	810288
14.9083	50336	230278	410261	600331	810287
14.9167	50337	230279	410262	600331	810287
14.925	50336	230280	410262	600330	810286
14.9333	50336	230281	410263	600329	810286
14.9417	50336	230282	410265	600329	810286
14.95	50336	230283	410267	600330	810286
14.9583	50337	230284	410268	600331	810287
14.9667	50338	230284	410269	600332	810288
14.975	50339	230284	410269	600333	810290
14.9833	50339	230284	410270	600334	810292
14.9917	50340	230285	410271	600334	810294
15	50340	230285	410271	600335	810296
15.0083	50340	230286	410271	600335	810298
15.0167	50342	230286	410270	600336	810300
15.025	50343	230285	410269	600337	810302
15.0333	50345	230284	410268	600338	810304
15.0417	50345	230282	410268	600338	810307
15.05	50345	230280	410269	600338	810308
15.0583	50345	230280	410269	600338	810309
15.0667	50344	230279	410271	600339	810308
15.075	50343	230280	410272	600340	810307
15.0833	50342	230280	410274	600341	810306
15.0917	50342	230281	410275	600342	810304
15.1	50343	230282	410276	600343	810303
15.1083	50343	230283	410278	600344	810303
15.1167	50344	230284	410279	600345	810303
15.125	50346	230286	410280	600346	810303
15.1333	50347	230287	410282	600347	810303
15.1417	50348	230289	410284	600348	810304
15.15	50349	230291	410285	600348	810305
15.1583	50350	230293	410287	600348	810307
15.1667	50351	230294	410289	600347	810310
15.175	50353	230295	410290	600347	810313
15.1833	50354	230296	410292	600346	810317
15.1917	50356	230297	410293	600345	810319
15.2	50358	230298	410293	600345	810321
15.2083	50360	230300	410293	600345	810321
15.2167	50362	230301	410291	600345	810320
15.225	50364	230303	410289	600346	810320
15.2333	50366	230304	410287	600347	810319
15.2417	50368	230305	410284	600348	810319
15.25	50369	230306	410282	600349	810318
15.2583	50371	230307	410280	600351	810317
15.2667	50372	230308	410279	600353	810317
15.275	50372	230308	410278	600354	810316
15.2833	50371	230308	410278	600355	810316
15.2917	50371	230307	410278	600355	810316
15.3	50370	230306	410278	600356	810315
15.3083	50370	230305	410277	600356	810315
15.3167	50370	230303	410276	600357	810313
15.325	50369	230301	410276	600357	810311
15.3333	50368	230300	410275	600356	810309
15.3417	50367	230299	410275	600355	810308
15.35	50366	230299	410275	600353	810307
15.3583	50365	230298	410274	600352	810306
15.3667	50365	230297	410273	600351	810306
15.375	50365	230295	410272	600350	810307
15.3833	50364	230294	410272	600349	810308
15.3917	50364	230294	410271	600348	810309
15.4	50364	230294	410272	600347	810311
15.4083	50363	230295	410272	600347	810311
15.4167	50363	230296	410273	600346	810312
15.425	50362	230297	410274	600346	810313
15.4333	50361	230299	410275	600347	810313
15.4417	50360	230300	410277	600348	810313
15.45	50359	230301	410278	600349	810313
15.4583	50359	230301	410279	600351	810313
15.4667	50360	230301	410280	600352	810314
15.475	50360	230301	410281	600354	810314
15.4833	50361	230302	410282	600354	810315
15.4917	50362	230302	410284	600355	810315
15.5	50362	230303	410286	600356	810315
15.5083	50362	230304	410287	600358	810315
15.5167	50362	230305	410288	600359	810315
15.525	50361	230306	410288	600361	810316
15.5333	50361	230308	410288	600362	810317
15.5417	50361	230309	410288	600364	810318
15.55	50361	230309	410288	600365	810318
15.5583	50362	230309	410289	600367	810318
15.5667	50363	230309	410290	600370	810318
15.575	50364	230309	410290	600372	810318
15.5833	50365	230309	410291	600375	810317
15.5917	50366	230310	410291	600376	810318
15.6	50368	230310	410291	600378	810318
15.6083	50369	230310	410292	600378	810319
15.6167	50370	230310	410292	600378	810321
15.625	50371	230310	410293	600377	810323
15.6333	50371	230310	410294	600378	810326
15.6417	50371	230309	410295	600379	810328
15.65	50371	230309	410296	600380	810330
15.6583	50371	230307	410298	600381	810331
15.6667	50371	230306	410301	600382	810332
15.675	50371	230305	410304	600382	810333
15.6833	50372	230304	410307	600381	810333
15.6917	50373	230304	410309	600381	810334
15.7	50374	230304	410311	600382	810335
15.7083	50375	230305	410313	600383	810336
15.7167	50376	230306	410316	600385	810339
15.725	50376	230308	410321	600389	810343
15.7333	50377	230310	410329	600394	810349
15.7417	50377	230312	410341	600400	810356
15.75	50377	230314	410356	600407	810366
15.7583	50378	230317	410375	600415	810379
15.7667	50378	230319	410397	600426	810395
15.775	50379	230322	410422	600438	810415
15.7833	50380	230325	410449	600454	810441
15.7917	50382	230330	410476	600472	810470
15.8	50385	230337	410501	600494	810502
15.8083	50389	230348	410523	600519	810536
15.8167	50394	230362	410540	600548	810569
15.825	50401	230382	410550	600580	810599
15.8333	50411	230408	410553	600614	810623
15.8417	50425	230440	410549	600649	810640
15.85	50445	230477	410539	600684	810649
15.8583	50471	230518	410525	600715	810649
15.8667	50503	230561	410506	600741	810641
15.875	50539	230603	410486	600759	810626
15.8833	50577	230641	410465	600769	810606
15.8917	50616	230671	410444	600770	810583
15.9	50654	230692	410424	600762	810558
15.9083	50686	230702	410406	600747	810532
15.9167	50711	230702	410390	600725	810506
15.925	50727	230691	410376	600699	810481
15.9333	50732	230672	410364	600670	810458
15.9417	50727	230647	410355	600640	810437
15.95	50713	230618	410347	600609	810418
15.9583	50692	230587	410340	600578	810402
15.9667	50665	230554	410334	600549	810389
15.975	50636	230523	410329	600522	810378
15.9833	50605	230493	410324	600498	810371
15.9917	50576	230467	410321	600477	810365
16	50548	230444	410319	600460	810362
16.0083	50523	230424	410318	600445	810360
16.0167	50502	230407	410319	600434	810359
16.025	50484	230392	410320	600424	810360
16.0333	50468	230380	410322	600417	810362
16.0417	50455	230370	410323	600412	810366
16.05	50444	230362	410325	600408	810372
16.0583	50435	230355	410327	600405	810380
16.0667	50428	230350	410329	600403	810391
16.075	50422	230346	410331	600402	810403
16.0833	50417	230344	410332	600402	810416
16.0917	50412	230341	410333	600403	810429
16.1	50409	230340	410333	600405	810441
16.1083	50406	230338	410333	600407	810450
16.1167	50405	230337	410333	600410	810457
16.125	50404	230337	410332	600413	810459
16.1333	50404	230337	410331	600416	810457
16.1417	50404	230338	410331	600418	810452
16.15	50405	230340	410330	600419	810445
16.1583	50406	230341	410329	600418	810437
16.1667	50407	230341	410328	600417	810428
16.175	50408	230342	410327	600414	810418
16.1833	50410	230343	410326	600412	810408
16.1917	50412	230344	410325	600410	810399
16.2	50414	230346	410324	600408	810391
16.2083	50416	230347	410324	600407	810385
16.2167	50417	230348	410325	600407	810380
16.225	50418	230348	410326	600406	810376
16.2333	50419	230348	410328	600406	810374
16.2417	50420	230348	410329	600406	810372
16.25	50420	230348	410331	600405	810371
16.2583	50419	230350	410332	600405	810371
16.2667	50418	230350	410334	600404	810370
16.275	50418	230351	410336	600403	810370
16.2833	50418	230351	410337	600403	810370
16.2917	50418	230351	410339	600402	810370
16.3	50419	230350	410341	600403	810369
16.3083	50420	230351	410342	600404	810369
16.3167	50420	230351	410343	600405	810369
16.325	50421	230353	410344	600407	810370
16.3333	50422	230354	410344	600409	810369
16.3417	50423	230356	410345	600410	810369
16.35	50425	230358	410345	600412	810369
16.3583	50427	230361	410345	600413	810370
16.3667	50429	230363	410344	600414	810370
16.375	50432	230364	410342	600415	810371
16.3833	50434	230365	410341	600417	810372
16.3917	50436	230366	410340	600418	810371
16.4	50438	230366	410340	600418	810371
16.4083	50439	230366	410340	600418	810370
16.4167	50439	230366	410341	600417	810370
16.425	50439	230367	410341	600416	810369
16.4333	50439	230368	410340	600416	810370
16.4417	50439	230370	410340	600416	810371
16.45	50440	230372	410339	600416	810372
16.4583	50441	230373	410340	600416	810374
16.4667	50442	230375	410341	600417	810375
16.475	50443	230377	410342	600417	810377
16.4833	50444	230378	410344	600416	810378
16.4917	50444	230378	410345	600417	810379
16.5	50445	230378	410346	600418	810380
16.5083	50445	230378	410346	600418	810380
16.5167	50445	230378	410347	600419	810380
16.525	50445	230378	410347	600419	810379
16.5333	50445	230378	410347	600420	810378
16.5417	50445	230378	410348	600421	810378
16.55	50445	230378	410348	600422	810378
16.5583	50444	230379	410348	600424	810378
16.5667	50443	230380	410348	600426	810379
16.575	50443	230380	410349	600427	810379
16.5833	50443	230381	410349	600428	810379
16.5917	50443	230380	410350	600428	810380
16.6	50444	230380	410352	600429	810381
16.6083	50444	230379	410354	600429	810383
16.6167	50445	230378	410356	600429	810384
16.625	50445	230377	410357	600430	810385
16.6333	50446	230376	410358	600431	810387
16.6417	50446	230375	410358	600433	810389
[truncated: 403 more rows]

## Sheet: fig 4c
Size (nm)	Intensity (%)
0.4	0
0.463	0
0.536	0
0.621	0
0.719	0
0.833	0
0.965	0
1.12	0
1.29	0
1.5	0
1.74	0
2.01	0
2.33	0
2.7	0
3.12	0
3.62	0
4.19	0
4.85	0
5.61	0
6.5	0
7.53	0
8.72	0
10.1	0
11.7	0
13.5	0
15.7	0
18.2	0
21	0
24.4	0
28.2	0
32.7	0
37.8	0.235
43.8	1.48
50.7	3.68
58.8	6.22
68.1	8.51
78.8	10.1
91.3	10.9
106	11
122	10.4
142	9.34
164	7.94
190	6.42
220	4.9
255	3.52
295	2.34
342	1.41
396	0.762
459	0.372
531	0.2
615	0
712	0
825	0
955	0
1110	0
1280	0
1480	0
1720	0
1990	0
2300	0
2670	0
3090	0
3580	0
4150	0
4800	0
5560	0
6440	0
7460	0
8630	0

## Sheet: fig 4d
Size (nm)	Intensity (%)
0.4	0
0.463	0
0.536	0
0.621	0
0.719	0
0.833	0
0.965	0
1.12	0
1.29	0
1.5	0
1.74	0
2.01	0
2.33	0
2.7	0
3.12	0
3.62	0
4.19	0
4.85	0
5.61	0
6.5	0
7.53	0
8.72	0
10.1	0
11.7	0
13.5	0
15.7	0
18.2	0
21	0
24.4	0
28.2	0
32.7	0
37.8	0.101
43.8	1.44
50.7	2.86
58.8	4.64
68.1	6.42
78.8	7.92
91.3	8.96
106	9.47
122	9.48
142	9.06
164	8.32
190	7.37
220	6.29
255	5.17
295	4.07
342	3.05
396	2.16
459	1.46
531	0.968
615	0.682
712	0
825	0
955	0
1110	0
1280	0
1480	0
1720	0
1990	0
2300	0
2670	0
3090	0
3580	0
4150	0
4800	0
5560	0
6440	0
7460	0
8630	0

## Sheet: fig 4e
	PNPs	MNPs	M1NPs	MPNPs	M1-MPNPs
Size (nm)	78.5	113.9	122.5	103.3	135.2
Size (nm)	80.9	99.4	113.3	119.7	117.8
Size (nm)	89.2	105.8	126.6	106.7	126.1

[truncated: 49 more sheets: fig 4f, fig 4g, fig 5c, fig 5e, fig 5g, fig 5h, fig 5i, fig 5k, fig 6b, fig 6e, fig 6g, fig 7b, fig 7c, fig 7d, fig 7e, fig 7h, fig 7i, fig 8b, fig 8c, fig 8d …]
